# Supplementary material for: Single-cell transcriptome analysis reveals cellular heterogeneity in mouse intra- and extra articular ligaments
Source: Commun Biol. 2022 Nov 12;5:1233. doi: 10.1038/s42003-022-04196-w (PMC9653455; doi:10.1038/s42003-022-04196-w)
Supplement: Supplementary file 4 — Supplementary data1 [file 42003_2022_4196_MOESM4_ESM.xlsx]

## Sheet: Figure 1e
	Cluster 0	Cluster 1	Cluster 2	Cluster 3	Cluster 4	Cluster 5	Cluster 6	Cluster 7	Cluster 8
ACL	32	27	17	5	8	7	2	2	0
MCL	50	20	16	8	1	2	1	0	2

## Sheet: Figure 2a
	Sub-cluster 0	Sub-cluster 1	Sub-cluster 2
ACL	55	30	15
MCL	74	25	1

## Sheet: Figure 4a
	Col14a1 type1	Col12a1	Col14a1 type2
ACL	48.1	35.6	16.3
MCL	40	24.5	35.5

## Sheet: Figure 5a
	Cluster 0	Cluster 1	Cluster 2	Cluster 3	Cluster 4	Cluster 5	Cluster 6	Cluster 7	Cluster 8	Cluster 9	Cluster 10
ACL_young	32.04	17.36	26.58	6.5	3.82	8.41	0.49	1.47	0.44	2.18	0.71
ACL_old	11.01	3.85	14.73	16.57	19.05	9.88	8.4	1.6	8.64	2.49	3.79
MCL_young	48.48	17.21	19.37	8.97	0.5	1.22	0.5	3.32	0.06	0.39	0
MCL_old	31.71	49.32	4.86	2.53	0.78	0.29	1.95	5.35	0	2.72	0.49

## Sheet: Figure 5d
	Col14a1 type1	Col14a1 type2	Col12a1
ACL_young	44	21	35
ACL_old	42	35	23
MCL_young	35	39	26
MCL_old	14	25	61

## Sheet: Figure 5f
	10				40				80
Cd34+ cell ratio	51.6667	47.3684	46.3415	57.9545	26.9231	27.5	30.7692	21.8182	19.0476	14.5455	15.2778	5.45455
Cd73+ cell ratio	73.3333	73.6842	63.4146	94.3182	76.9231	85	90.3846	76.3636	83.3333	96.3636	86.1111	76.3636

## Sheet: Figure 5g
	10				40				80
Cd34+ cell ratio	20.339	34.375	13.4831	46.6667	30.9524	38.1818	15.2778	5.45455	50	25.4545	15.2778	30.9091
Cd73+ cell ratio	86.4407	90.625	85.3933	93.3333	83.3333	96.3636	86.1111	76.3636	83.3333	96.3636	86.1111	76.3636

## Sheet: Figure 5e
	Young			Aged
Sparc	3036	1465	1101	23.57	9.23	10
Hspa5	12867	5695	12990	961	2998	1897
