# Supplementary material for: Single-cell transcriptome analysis reveals cellular heterogeneity in mouse intra- and extra articular ligaments
Source: Commun Biol. 2022 Nov 12;5:1233. doi: 10.1038/s42003-022-04196-w (PMC9653455; doi:10.1038/s42003-022-04196-w)
Supplement: Supplementary file 5 — Supplementary data2 [file 42003_2022_4196_MOESM5_ESM.xlsx]

## Sheet: Sub-cluster0
DEG								GO
gene	avg_log2FC	pct.1	pct.2	p_val_adj	cluster	gene		Term	Adjusted.P.value	Genes
Dpt	2.76273	0.941	0.179	5.96668e-252	0	Dpt		extracellular matrix organization (GO:0030198)	1.34297e-14	LAMA2;COL14A1;LAMA4;DPT;LAMC1;NID1;LOXL1;ICAM1;ADAMTS5;FLRT2;SH3PXD2A;CTSL;HAS1;SH3PXD2B;TIMP2;POSTN;TGFB2;LUM;MMP2;LAMB1;MFAP5;MMP14;COL3A1;BMP1;COL4A2;COL5A1;COL4A1;COL5A3;CD47;TGFBI;GAS6;DDR2;FBN1
Col14a1	2.89498	0.891	0.109	6.27372e-245	0	Col14a1		cellular response to cytokine stimulus (GO:0071345)	3.1571e-10	CSF1;CEBPD;CXCL1;PTGS2;ZFP36L2;ICAM1;ZFP36L1;SOCS3;ZFP36;SBNO2;FLRT2;UBB;MYC;UBC;HMOX1;FYN;RIPK1;JUNB;JAK1;IL13RA1;MCL1;EGR1;HSPA8;HSP90AA1;DAPK1;IFNGR1;IL1R1;MMP2;IRAK3;FOS;NFKB1;ASPN;ZEB1;AXL;IRF1;VIM;GAS6;IL6ST;NFE2L2
Gsn	2.16651	0.994	0.867	1.56143e-233	0	Gsn		cytokine-mediated signaling pathway (GO:0019221)	2.62599e-08	IFITM3;IFITM2;CSF1;CEBPD;CXCL1;PTGS2;SAMHD1;ICAM1;SOCS3;FLRT2;UBB;MYC;TMSB4X;UBC;HMOX1;FYN;RIPK1;JUNB;B2M;JAK1;IL13RA1;MCL1;EGR1;HSPA8;HSP90AA1;IFNGR1;IL1R1;MMP2;IRAK3;FOS;NFKB1;ASPN;NFKBIA;ZEB1;CXCL12;IFI27;HNRNPF;IRF1;HNRNPA2B1;ACKR3;VIM;IL6ST;SQSTM1
Cd34	2.82528	0.808	0.075	2.91798e-217	0	Cd34		positive regulation of transcription from RNA polymerase II promoter (GO:0045944)	2.19754e-07	CSRNP1;DDX3X;LITAF;MED13;MYC;CCNL1;JUNB;IER5;IER2;KDM6B;OSR2;PPP1R12A;H2AFZ;ATRX;EBF1;EBF2;FOS;ZEB2;SFPQ;ELF1;SFRP2;IRF1;PHIP;SQSTM1;ATF3;ATF4;CEBPB;EGFR;LRP6;SBNO2;UBB;UBC;NRIP1;RIPK1;EGR1;JUN;NPM1;TGFB2;IGF1;KLF4;NFKB1;FOSL2;NFKBIA;NR4A1;KLF6;NR4A3;NFIA;NFIB;NFE2L2
Mfap5	2.73075	0.719	0.05	8.2422e-183	0	Mfap5		regulation of apoptotic process (GO:0042981)	3.21663e-06	STEAP3;TRIO;DDX3X;ARL6IP1;ITSN1;HSPB1;EGFR;BCLAF1;LGALS1;UBB;BAG3;MYC;PDPN;UBC;RACK1;FYN;RIPK1;MCL1;CTSB;MAP4K4;NTRK2;PDGFRA;JUN;NPM1;TGFB2;HSPA5;DAPK1;IGF1;NFKB1;GADD45G;DNAJA1;NFKBIA;SFRP4;SFRP2;AXL;DDAH2;TRIM35;PHIP;GAS6;IL6ST;SQSTM1;TPT1;ATF4;DDR2;FGFR1
C3	3.75003	0.72	0.084	3.05992e-178	0	C3		positive regulation of cell differentiation (GO:0045597)	3.21663e-06	SPAG9;JUN;TGFB2;CEBPB;HSP90AB1;CSF1;RARRES2;LPL;IGF1;NFKB1;ZFP36L1;TGFBR2;TMEM100;ZFP36;SFRP2;PDPN;IL6ST;JUNB;CD34;DDR2
Scara5	2.79404	0.691	0.043	2.7846e-176	0	Scara5		collagen fibril organization (GO:0030199)	3.21663e-06	TGFB2;COL3A1;COL5A1;COL14A1;LUM;COL5A3;DPT;LOXL1;DDR2
Fstl1	1.87109	0.972	0.75	3.63239e-171	0	Fstl1		regulation of epithelial cell proliferation (GO:0050678)	1.49019e-05	OSR2;NR4A1;ZFP36;TGFB2;SFRP2;NR4A3;MYC;LAMB1;LAMC1;IGF1;EGFR;ZFP36L1
Ifitm3	1.57065	0.882	0.353	7.38764e-151	0	Ifitm3		cellular response to growth factor stimulus (GO:0071363)	1.49019e-05	NRP1;NTRK2;RAMP2;HSPB1;KLF4;ZFP36L2;EGFR;ZFP36L1;EEF1A1;TMEM100;NR4A1;ZFP36;ACAP2;CLEC3B;HAS1;RACK1
C1s1	2.09969	0.68	0.099	4.48032e-149	0	C1s1		regulation of transcription from RNA polymerase II promoter (GO:0006357)	1.49019e-05	CSRNP1;DDX3X;UBE2D3;LITAF;TMEM100;ZFP36;MED13;MYC;NFKBIZ;CCNL1;JUNB;IER5;IER2;KDM6B;OSR2;PPP1R12A;H2AFZ;ATRX;EBF1;ARID5A;EBF2;FOS;SFRP4;ZEB2;SFPQ;ELF1;ZEB1;SFRP2;IFI27;IRF1;PHIP;SQSTM1;ATF3;ATF4;CEBPB;DDX5;AEBP1;FSTL1;EGFR;LRP6;SBNO2;NFIL3;UBB;UBC;NRIP1;RIPK1;EGR1;JUN;NPM1;TGFB2;SMURF2;IGF1;KLF4;NFKB1;FOSL2;NFKBIA;NR4A1;KLF6;NR4A3;NFIA;NFIB;FOSB;MAFK;NFE2L2
Ly6a	1.60854	0.932	0.492	1.42469e-148	0	Ly6a		positive regulation of apoptotic process (GO:0043065)	1.49019e-05	PRNP;JUN;TGFB2;TRIO;BTG1;DDX3X;DAPK1;ITSN1;GADD45G;DNAJA1;SFRP4;BCLAF1;SFRP2;FAP;UBB;MYC;DLC1;UBC;RACK1;TRIM35;SIK1;RIPK1;SQSTM1;ATF4
Nid1	2.1926	0.708	0.171	3.7627e-135	0	Nid1		negative regulation of programmed cell death (GO:0043069)	1.72146e-05	DDX3X;ARL6IP1;HSPB1;EGFR;UBB;BAG3;MYC;PDPN;UBC;MCL1;MAP4K4;NTRK2;PDGFRA;NPM1;HSPA5;IGF1;NFKB1;DNAJA1;NFKBIA;AXL;DDAH2;PHIP;GAS6;IL6ST;SQSTM1;TPT1;DDR2;FGFR1
Serping1	1.52075	0.95	0.697	6.58835e-135	0	Serping1		response to unfolded protein (GO:0006986)	6.57349e-05	DNAJA1;DNAJB1;HSPA8;HSP90AA1;HSP90AB1;HSPH1;HSPA5;DNAJB4;HSPB1
C4b	2.63049	0.607	0.082	1.28799e-123	0	C4b		positive regulation of cellular biosynthetic process (GO:0031328)	7.04125e-05	PDGFRA;EGR1;HSP90AA1;NPM1;DDX3X;HSP90AB1;IGF1;EEF2;PTGS2;KLF4;NFKB1;EGFR;ZEB2;DDAH2;MYC;VIM
Tpt1	0.823048	0.996	0.985	2.08901e-112	0	Tpt1		protein complex subunit organization (GO:0071822)	8.52298e-05	TGFB2;COL3A1;COL5A1;COL14A1;LUM;COL5A3;DPT;LOXL1;DDR2
Cfb	1.95323	0.511	0.025	1.94129e-111	0	Cfb		regulation of cytokine-mediated signaling pathway (GO:0001959)	9.26229e-05	SOCS3;ELF1;HSP90AB1;UBB;IFNGR1;AXL;UBC;RACK1;IRAK3;RIPK1;GAS6;JAK1
Fbn1	2.40109	0.833	0.478	2.17774e-111	0	Fbn1		negative regulation of apoptotic process (GO:0043066)	0.000120152	DDX3X;ARL6IP1;HSPB1;EGFR;UBB;BAG3;MYC;PDPN;UBC;MCL1;MAP4K4;NTRK2;PDGFRA;NPM1;HSPA5;IGF1;KLF4;NFKB1;DNAJA1;NFKBIA;AXL;DDAH2;PHIP;GAS6;IL6ST;SQSTM1;TPT1;DDR2;FGFR1
Tnfaip6	2.61366	0.63	0.158	9.52838e-108	0	Tnfaip6		positive regulation of transcription, DNA-templated (GO:0045893)	0.000120152	CSRNP1;DDX3X;LITAF;MED13;MYC;CCNL1;JUNB;IER5;IER2;KDM6B;OSR2;PPP1R12A;H2AFZ;ATRX;EBF1;EBF2;FOS;ZEB2;SFPQ;ELF1;SFRP2;IRF1;PHIP;SQSTM1;ATF3;ATF4;CEBPB;DDX5;EGFR;LRP6;BCLAF1;SBNO2;UBB;UBC;NRIP1;RIPK1;EGR1;JUN;NPM1;IGF1;KLF4;NFKB1;FOSL2;NFKBIA;NR4A1;KLF6;NR4A3;NFIA;NFIB;NFE2L2
Rnase4	1.16486	0.916	0.653	2.88196e-107	0	Rnase4		neutrophil mediated immunity (GO:0002446)	0.000122872	CSTB;HSP90AB1;B4GALT1;DDX3X;TNFAIP6;MGST1;CXCL1;C3;PNP;PLAU;ANPEP;LAMP2;TIMP2;B2M;SPTAN1;S100A11;CTSB;HSPA8;HSP90AA1;ACE;GSN;EEF2;NFKB1;IGF2R;EEF1A1;ACLY;DLC1;CD47;KPNB1
Aspn	1.12602	0.797	0.242	5.10149e-102	0	Aspn		negative regulation of signal transduction (GO:0009968)	0.000129623	PDGFRA;NTRK2;LRP1;IRAK3;EGFR;SULF2;SFRP4;SOCS3;MMP14;SFRP2;UBB;AXL;NEDD4;UBC;RACK1;GRB10;APOD;TRIB1;XDH;DDR2;FGFR1
Junb	1.3562	0.884	0.634	8.54098e-99	0	Junb		regulation of protein phosphorylation (GO:0001932)	0.000136383	PRNP;NTRK2;NPM1;TGFB2;MYOC;ROCK2;RARRES2;HSPB1;EGFR;LRP6;C3;PPP2CA;RACK1;PLCE1;PHIP;RIPK1;FYN;PLPP3;GAS6;XDH
Antxr2	1.57797	0.565	0.112	1.82619e-96	0	Antxr2		regulation of smooth muscle cell migration (GO:0014910)	0.000168142	NRP1;ACE;LRP1;PLAU;IGF1;TRIB1
Ifi204	1.6182	0.504	0.059	1.04571e-95	0	Ifi204		positive regulation of cell migration (GO:0030335)	0.000181826	SPAG9;NRP1;PDGFRA;TGFB2;MYOC;CSF1;HSPA5;SMURF2;LAMB1;IGF1;EGFR;SYNE2;MMP14;CXCL12;PLAU;PDPN;RACK1;DDR2
Celf2	1.43995	0.529	0.07	1.21573e-95	0	Celf2		neutrophil degranulation (GO:0043312)	0.000215869	CSTB;HSP90AB1;B4GALT1;DDX3X;TNFAIP6;MGST1;CXCL1;C3;PNP;PLAU;ANPEP;LAMP2;TIMP2;B2M;SPTAN1;S100A11;CTSB;HSPA8;HSP90AA1;GSN;EEF2;NFKB1;IGF2R;EEF1A1;ACLY;DLC1;CD47;KPNB1
Marcks	1.52425	0.687	0.231	2.75417e-95	0	Marcks		negative regulation of transcription from RNA polymerase II promoter (GO:0000122)	0.00021873	CEBPB;DDX5;UBE2D3;AEBP1;DNAJB1;ZFP36;NFIL3;UBB;BAG3;MYC;UBC;NRIP1;JUNB;OSR2;JUN;SMURF2;ATRX;ARID5A;KLF4;NFKB1;ZEB2;SFPQ;ZEB1;NR4A3;NFIA;IFI27;NFIB;NEDD4;FOSB;MAFK;ATF3
Fbln2	1.37856	0.674	0.225	2.42026e-93	0	Fbln2		neutrophil activation involved in immune response (GO:0002283)	0.000233863	CSTB;HSP90AB1;B4GALT1;DDX3X;TNFAIP6;MGST1;CXCL1;C3;PNP;PLAU;ANPEP;LAMP2;TIMP2;B2M;SPTAN1;S100A11;CTSB;HSPA8;HSP90AA1;GSN;EEF2;NFKB1;IGF2R;EEF1A1;ACLY;DLC1;CD47;KPNB1
Cadm3	1.66908	0.483	0.049	6.6102e-93	0	Cadm3		regulation of epidermal cell differentiation (GO:0045604)	0.000275796	ERRFI1;SFRP4;ZFP36;ROCK2;CTSL;ZFP36L1
Abca8a	1.81888	0.434	0.013	1.64465e-92	0	Abca8a		regulation of keratinocyte apoptotic process (GO:1902172)	0.000283741	SFRP4;ZFP36;GSN;ZFP36L1
Sfrp4	3.00796	0.492	0.06	8.2111e-92	0	Sfrp4		positive regulation of cellular process (GO:0048522)	0.000284614	HSP90AB1;DDX3X;CSF1;LRP1;EGFR;LRP6;DPP4;BCLAF1;MYC;PDPN;RACK1;JUNB;IER5;NTRK2;PDGFRA;OSR2;JUN;NPM1;TGFB2;IGF1;TGFBR2;ACLY;MMP14;SFRP2;DLC1;PHIP;CD47;IL6ST;FGFR1
Tmsb4x	1.11085	0.98	0.86	5.16259e-90	0	Tmsb4x		extracellular matrix disassembly (GO:0022617)	0.000622272	ADAMTS5;MMP14;BMP1;CTSL;MMP2;SH3PXD2B;TIMP2;LAMC1;NID1;FBN1
Pdgfra	1.26068	0.802	0.439	5.44123e-90	0	Pdgfra		negative regulation of intrinsic apoptotic signaling pathway (GO:2001243)	0.000622272	DNAJA1;DDX3X;SFRP2;CXCL12;HSPB1;ACKR3;TPT1;MCL1;NFE2L2
Col3a1	0.919195	0.996	0.952	2.21422e-88	0	Col3a1		regulation of extracellular matrix disassembly (GO:0010715)	0.000622272	DPP4;LRP1;FAP;PDPN;DDR2
Plpp3	1.30215	0.85	0.509	1.19656e-84	0	Plpp3		positive regulation of cell motility (GO:2000147)	0.000670542	SPAG9;PDGFRA;CSF1;HSPA5;MYOC;LAMB1;IGF1;NTN1;SYNE2;EGFR;MMP14;CXCL12;PLAU;PDPN;RACK1
Zfp36l1	1.28249	0.816	0.482	8.24761e-84	0	Zfp36l1		basement membrane organization (GO:0071711)	0.00105368	RAMP2;FLRT2;COL4A1;NID1
Mmp2	1.00425	0.821	0.336	2.26932e-83	0	Mmp2		positive regulation of nuclear-transcribed mRNA catabolic process, deadenylation-dependent decay (GO:1900153)	0.00115916	BTG2;ZFP36;PABPC1;ZFP36L2;ZFP36L1
Ace	1.60637	0.419	0.025	9.7458e-83	0	Ace		extracellular matrix assembly (GO:0085029)	0.00115916	RAMP2;TNXB;HAS1;GAS6;LOXL1
Ahnak	0.768233	0.993	0.992	2.74357e-81	0	Ahnak		platelet degranulation (GO:0002576)	0.00115916	ISLR;TGFB2;ECM1;CLEC3B;PROS1;RARRES2;TMSB4X;LAMP2;SELENOP;SERPING1;IGF1;GAS6
Gas6	1.67609	0.7	0.333	2.31108e-80	0	Gas6		skeletal system development (GO:0001501)	0.00122356	POSTN;TGFB2;MYOC;IGFBP4;AEBP1;IGF1;SULF2;BMP1;PRDX1;SH3PXD2B;GNAS;FGFR1;FBN1
Postn	1.03151	0.473	0.05	3.27009e-80	0	Postn		transmembrane receptor protein tyrosine kinase signaling pathway (GO:0007169)	0.00122356	NTRK2;NRP1;PDGFRA;HSP90AA1;CSF1;ROCK2;MMP2;ITSN1;HSPB1;IGF1;BAIAP2;SULF2;FLRT2;UBB;HNRNPH1;AXL;HNRNPF;UBC;PHIP;FYN;JAK1;DDR2;FGFR1
Cxcl12	1.88254	0.527	0.113	1.29958e-79	0	Cxcl12		cellular protein metabolic process (GO:0044267)	0.00132801	CSF1;PROS1;UBE2D3;LAMC1;PRSS23;FSTL1;LTBP1;C3;LGALS1;UBB;STK38;PENK;UBC;RIPK1;ST3GAL1;B2M;GSN;IGFBP4;MMP2;LAMB1;IGF1;EEF1A1;RCN1;TGFBI;GAS6;FBN1
Svep1	1.66264	0.466	0.073	1.78868e-79	0	Svep1		regulation of endothelial cell differentiation (GO:0045601)	0.00152425	TMEM100;ZEB1;BTG1;XDH
Igf1	1.58323	0.785	0.42	2.05419e-78	0	Igf1		negative regulation of transforming growth factor beta receptor signaling pathway (GO:0030512)	0.00152425	UBB;SMURF2;UBC;LTBP1;ASPN;VASN;TGFBR2;FBN1
Icam1	1.69615	0.426	0.042	1.51217e-77	0	Icam1		regulation of cell proliferation (GO:0042127)	0.00179451	BTG2;BTG1;CSF1;CXCL1;PDS5B;EGFR;ZFP36L1;DPP4;ADAMTS1;MYC;PDPN;FYN;JUNB;IER5;S100A11;JAK1;NTRK2;PDGFRA;OSR2;JUN;NPM1;TGFB2;IGF1;KLF4;TGFBR2;SFRP4;SFRP2;NR4A3;DLC1;IRF1;PHIP;CD47;IL6ST;FGFR1
Ntrk2	1.61249	0.409	0.033	1.60048e-77	0	Ntrk2		positive regulation of macromolecule metabolic process (GO:0010604)	0.00200464	EGR1;OSR2;NTRK2;RAMP2;GSN;DDX3X;CSF1;ROCK2;ECE1;IGF1;KLF4;SFRP4;C1QTNF1;MYC;GAS6;CD34;ATF4;NFE2L2
Itm2a	1.28661	0.615	0.184	3.4736e-77	0	Itm2a		cellular response to fibroblast growth factor stimulus (GO:0044344)	0.0021779	NR4A1;ZFP36;FLRT2;UBB;HNRNPH1;HNRNPF;UBC;ZFP36L2;ZFP36L1;FGFR1
Cxcl1	2.29642	0.502	0.106	4.80136e-77	0	Cxcl1		positive regulation of adherens junction organization (GO:1903393)	0.00230049	NRP1;MYOC;THY1;ADD1;S100A10
Apod	1.93159	0.629	0.234	1.31526e-75	0	Apod		regulation of focal adhesion assembly (GO:0051893)	0.00250755	NRP1;MYOC;ROCK2;DLC1;APOD;THY1;S100A10
Dkk2	2.16789	0.387	0.023	2.42194e-75	0	Dkk2		response to reactive oxygen species (GO:0000302)	0.00251769	PDGFRA;JUN;TXNRD1;DLC1;HMOX1;APOD;FOS;EGFR
Egr1	1.00462	0.923	0.738	1.14334e-74	0	Egr1		regulation of cellular response to heat (GO:1900034)	0.00260685	DNAJB1;HSPA8;HSP90AA1;HSP90AB1;HSPH1;BAG3;HSPB8;CD34;IER5
Cd248	1.3762	0.474	0.086	1.38264e-73	0	Cd248		regulation of phosphatidylinositol 3-kinase signaling (GO:0014066)	0.00305328	PDGFRA;NTRK2;TGFB2;MYOC;NEDD4;IGF1;EGFR;IER3;FGFR1
Gem	1.22563	0.78	0.454	2.07597e-69	0	Gem		positive regulation of transcription from RNA polymerase II promoter in response to endoplasmic reticulum stress (GO:1990440)	0.00305328	CEBPB;HSPA5;ATF3;ATF4
Man1a	1.07693	0.801	0.493	3.09382e-68	0	Man1a		regulation of cell migration (GO:0030334)	0.00305328	SPAG9;PDGFRA;ACE;MYOC;CSF1;HSPA5;LAMB1;THY1;IGF1;RND3;EGFR;SYNE2;MMP14;SFRP2;CXCL12;PLAU;DLC1;PDPN;RACK1
Olfml2b	1.12126	0.645	0.257	1.38875e-67	0	Olfml2b		positive regulation of macromolecule biosynthetic process (GO:0010557)	0.00305328	PDGFRA;TGFB2;NPM1;HSPH1;DDX3X;MYC;IGF1;VIM;EEF2;KLF4;NFKB1;EGFR
Nr4a1	1.33365	0.627	0.27	8.46093e-66	0	Nr4a1		cellular response to transforming growth factor beta stimulus (GO:0071560)	0.00305328	TGFB2;JUN;CLEC3B;COL3A1;UBB;UBC;FOS;ZFP36L2;ZFP36L1;TGFBR2
Serpina3n	1.55413	0.441	0.084	1.07789e-65	0	Serpina3n		regulation of nitric oxide biosynthetic process (GO:0045428)	0.00305328	HSP90AA1;HSP90AB1;DDAH2;PTGS2;KLF4;CD34
Il1r1	1.37133	0.458	0.104	2.32452e-65	0	Il1r1		cellular response to heat (GO:0034605)	0.00323048	HSPA8;HSPH1;HSPA5;BAG3;HMOX1;RBBP7;IER5
Flrt2	1.27757	0.422	0.068	2.38104e-65	0	Flrt2		transmembrane receptor protein serine/threonine kinase signaling pathway (GO:0007178)	0.0032821	TMEM100;DDX5;TGFB2;JUN;COL3A1;UBB;SMURF2;UBE2D3;UBC;FOS;FSTL1;TGFBR2
Zfp36	1.35189	0.702	0.377	4.04771e-65	0	Zfp36		negative regulation of mitotic cell cycle (GO:0045930)	0.00357233	BTG2;BTG1;FAP;PPP1R10;TRIM35;ZFP36L2;ZFP36L1
Adamts1	1.27081	0.625	0.244	5.97242e-64	0	Adamts1		positive regulation of angiogenesis (GO:0045766)	0.00361487	ECM1;RAMP2;SFRP2;BTG1;HMOX1;HSPB1;KLF4;CD34;HK2;JAK1
Antxr1	0.945623	0.784	0.447	9.48825e-64	0	Antxr1		negative regulation of transcription, DNA-templated (GO:0045892)	0.00364095	CEBPB;DDX5;UBE2D3;AEBP1;BCLAF1;ZFP36;SBNO2;NFIL3;UBB;MYC;UBC;NRIP1;JUNB;OSR2;HSPA8;JUN;SMURF2;ARID5A;KLF4;NFKB1;ZEB2;SFPQ;ZEB1;SFRP2;NR4A3;NFIA;IFI27;NFIB;IRF1;RLIM;FOSB;ID3;MAFK;GAS6;ATF3
Lama2	1.23194	0.502	0.138	4.43719e-63	0	Lama2		regulation of cellular response to stress (GO:0080135)	0.00370823	HSPA8;DNAJB1;HSP90AA1;NPM1;HSPH1;HSP90AB1;BAG3;HSPB8;IER3;MCL1
C1ra	1.21759	0.4	0.065	9.22275e-63	0	C1ra		peptide metabolic process (GO:0006518)	0.00370823	HSPA8;HSP90AA1;ACE;GSTM1;PROS1;ANPEP;LAMP2;MGST1;AEBP1;GAS6
Ebf1	1.06364	0.591	0.203	2.38753e-62	0	Ebf1		PERK-mediated unfolded protein response (GO:0036499)	0.00370823	HSPA5;ATF3;NFE2L2;ATF4
Ly6c1	1.09705	0.819	0.545	4.75072e-62	0	Ly6c1		bone development (GO:0060348)	0.00370823	OSR2;SFRP4;MYOC;SH3PXD2B;GNAS;SULF2
Efemp1	1.48331	0.366	0.04	5.08969e-62	0	Efemp1		regulated exocytosis (GO:0045055)	0.00374203	ISLR;TGFB2;ECM1;CLEC3B;PROS1;RARRES2;TMSB4X;LAMP2;SELENOP;SERPING1;IGF1;GAS6
Pnp	1.22593	0.683	0.394	1.12989e-60	0	Pnp		negative regulation of response to stimulus (GO:0048585)	0.00401912	PDGFRA;NTRK2;TGFB2;COL3A1;AXL;THY1;KLF4;CD34;EGFR;FGFR1;DDR2
Steap4	1.44159	0.321	0.015	2.72824e-60	0	Steap4		positive regulation of mRNA catabolic process (GO:0061014)	0.00419499	ZFP36;ZC3HAV1;PABPC1;ZFP36L2;ZFP36L1
Abca8b	1.29154	0.337	0.024	4.13627e-60	0	Abca8b		cellular response to interleukin-6 (GO:0071354)	0.00419499	SOCS3;SBNO2;IL6ST;NFKB1;JAK1
Ccn3	1.31693	0.44	0.101	1.55709e-59	0	Ccn3		positive regulation of epithelial cell proliferation (GO:0050679)	0.00424973	OSR2;NR4A1;NRP1;ECM1;NR4A3;MYC;LAMB1;IGF1;LAMC1;EGFR
Lrrn4cl	1.17215	0.455	0.113	1.74829e-59	0	Lrrn4cl		regulation of gene expression (GO:0010468)	0.00499383	EIF4A1;CEBPB;RAMP2;BTG1;DDX3X;AHNAK;CSF1;ROCK2;JMJD1C;TOB2;ZFP36L1;PPP2CA;SBNO2;C1QTNF1;EFEMP1;NFIL3;MYC;RACK1;CD34;XDH;NTRK2;EGR1;OSR2;TGFB2;GSN;TIPARP;ATRX;IGF1;KLF4;NFKB1;TAPBP;SFRP4;SFPQ;SFRP2;NFIA;HNRNPH1;HNRNPF;RLIM;GAS6;ATF4;NFE2L2
Cyp2f2	1.49341	0.292	0	5.00761e-59	0	Cyp2f2		negative regulation of protein phosphorylation (GO:0001933)	0.00506522	ERRFI1;PRNP;HSPB1;THY1;ASPN;LRP6;SFRP2;FLRT2;RACK1;PLPP3;TRIB1;XDH;YWHAG
Ifrd1	1.04885	0.863	0.664	5.09501e-59	0	Ifrd1		positive regulation of cell proliferation (GO:0008284)	0.00525559	NTRK2;PDGFRA;OSR2;NPM1;TGFB2;CSF1;LAMB1;IGF1;LAMC1;EGFR;TGFBR2;DPP4;SFRP2;NR4A3;MYC;HMOX1;PHIP;CD47;GAS6;IL6ST;DDR2;FGFR1
Penk	1.62853	0.314	0.013	7.36761e-59	0	Penk		positive regulation of gene expression (GO:0010628)	0.0052638	RAMP2;DDX5;DDX3X;CSF1;ROCK2;EGFR;LRP6;C1QTNF1;MED13;MYC;NRIP1;SF3B1;CD34;NTRK2;EGR1;OSR2;JUN;NPM1;GSN;FOS;IGF1;EEF2;KLF4;NFKB1;SFRP4;KLF6;ELF1;IRF1;PHIP;VIM;GAS6;ATF4;NFE2L2
Uap1	1.12169	0.804	0.56	3.67819e-57	0	Uap1		positive regulation of phosphatidylinositol 3-kinase signaling (GO:0014068)	0.0052638	PDGFRA;NTRK2;TGFB2;MYOC;NEDD4;IGF1;FGFR1
Rarres2	1.07708	0.607	0.236	4.63804e-57	0	Rarres2		positive regulation of programmed cell death (GO:0043068)	0.00546285	JUN;TRIO;DDX3X;ITSN1;GADD45G;DNAJA1;SFRP4;BCLAF1;SFRP2;UBB;UBC;RACK1;TRIM35;RIPK1;SQSTM1;ATF4
Selenop	1.15955	0.718	0.44	7.28836e-57	0	Selenop		apoptotic process (GO:0006915)	0.00546285	PPP1R15A;CSRNP1;DAPK1;NSG1;HK2;TGFBR2;PPP2CA;NFKBIA;BCLAF1;FAP;MYC;DLC1;IRF1;RIPK1;IER3
Ecm1	0.979756	0.844	0.56	1.9089e-56	0	Ecm1		positive regulation of vascular endothelial growth factor production (GO:0010575)	0.00563805	C3;PTGS2;IL6ST;SULF2;ATF4
Hspa8	0.636332	0.993	0.971	7.77744e-56	0	Hspa8		positive regulation of neuron death (GO:1901216)	0.00563805	EGR1;PRNP;TGFB2;FYN;FOS;ATF4
Lama4	1.05365	0.569	0.226	2.22471e-55	0	Lama4		positive regulation of cellular metabolic process (GO:0031325)	0.00563805	NFKBIA;SFRP4;ACLY;CSF1;ECE1;RIPK1;KLF4;XDH;TGFBR2
Myoc	1.64759	0.491	0.147	7.10132e-55	0	Myoc		branching involved in blood vessel morphogenesis (GO:0001569)	0.00563805	NRP1;SFRP2;COL4A1;TGFBR2
Ier3	1.26538	0.695	0.42	1.71444e-54	0	Ier3		regulation of nuclear-transcribed mRNA catabolic process, deadenylation-dependent decay (GO:1900151)	0.00563805	ZFP36;PABPC1;ZFP36L2;ZFP36L1
Nfkbiz	1.14227	0.651	0.341	2.15849e-54	0	Nfkbiz		regulation of response to interferon-gamma (GO:0060330)	0.00563805	SOCS3;HSP90AB1;IFNGR1;JAK1
Myc	1.48146	0.523	0.2	2.50059e-54	0	Myc		positive regulation of phosphorylation (GO:0042327)	0.00569558	NRP1;PDGFRA;NTRK2;ROCK2;RARRES2;IGF1;EGFR;C3;AXL;RACK1;RIPK1;GAS6;DDR2;FGFR1
Cygb	1.13601	0.299	0.018	2.22722e-53	0	Cygb		regulation of transcription from RNA polymerase II promoter in response to stress (GO:0043618)	0.0059213	DNAJB1;UBB;BAG3;UBE2D3;UBC;HMOX1;ATF3;ATF4;NFE2L2
Gfpt2	1.01283	0.692	0.347	3.16722e-53	0	Gfpt2		positive regulation of fat cell differentiation (GO:0045600)	0.00600919	CEBPB;ZFP36;SFRP2;RARRES2;PTGS2;ZFP36L1
Ifi207	1.05171	0.282	0.008	5.99715e-53	0	Ifi207		cellular response to epidermal growth factor stimulus (GO:0071364)	0.00600919	EEF1A1;ZFP36;EGFR;ZFP36L2;ZFP36L1
Ablim1	1.09315	0.599	0.286	3.25017e-52	0	Ablim1		positive regulation of nitric oxide biosynthetic process (GO:0045429)	0.00600919	HSP90AA1;HSP90AB1;DDAH2;PTGS2;KLF4
Id3	0.986623	0.761	0.497	4.33409e-52	0	Id3		positive regulation of nitric oxide metabolic process (GO:1904407)	0.00600919	HSP90AA1;HSP90AB1;DDAH2;PTGS2;KLF4
Bicc1	1.07082	0.64	0.327	5.24302e-52	0	Bicc1		response to cytokine (GO:0034097)	0.0061999	IFITM3;JUN;COL3A1;IFITM2;IL1R1;TIMP2;RIPK1;IRAK3;IL6ST;JUNB;MCL1
Eef1a1	0.384533	1	0.997	2.50118e-51	0	Eef1a1		positive regulation of cell death (GO:0010942)	0.00682577	EGR1;PRNP;LRP1;DLC1;RIPK1;FYN;FOS
Mgst1	1.00373	0.479	0.15	4.37653e-51	0	Mgst1		positive regulation of protein phosphorylation (GO:0001934)	0.00745456	NTRK2;NRP1;PDGFRA;PRNP;TGFB2;CSF1;ROCK2;RARRES2;LPAR1;IGF1;EGFR;C3;SFRP2;AXL;RACK1;TNKS1BP1;RIPK1;GAS6;CCNL1;DDR2;FGFR1
Ebf2	1.05829	0.272	0.008	9.28478e-51	0	Ebf2		regulation of vascular endothelial growth factor production (GO:0010574)	0.00828946	C3;PTGS2;IL6ST;SULF2;ATF4
Fndc1	0.823951	0.8	0.463	1.25514e-49	0	Fndc1		regulation of cell differentiation (GO:0045595)	0.00860219	PPP2CA;DDX5;JUN;HSP90AB1;CSF1;LTBP4;SIK1;KLF4;JUNB;FGFR1
Slfn5	1.26865	0.33	0.049	3.99337e-49	0	Slfn5		regulation of intrinsic apoptotic signaling pathway in response to DNA damage (GO:1902229)	0.00864236	SFRP2;CXCL12;ACKR3;TPT1
Dpp4	1.41549	0.333	0.054	1.47226e-48	0	Dpp4		regulation of transforming growth factor beta receptor signaling pathway (GO:0017015)	0.00868493	HSP90AB1;UBB;SMURF2;UBC;LTBP4;ASPN;VASN;TGFBR2
Loxl1	1.01399	0.424	0.117	4.03853e-47	0	Loxl1		regulation of extracellular matrix organization (GO:1903053)	0.00868493	FAP;LRP1;DDR2
Csf1	0.956731	0.482	0.174	6.09479e-47	0	Csf1		negative regulation of dendritic cell apoptotic process (GO:2000669)	0.00868493	CXCL12;AXL;GAS6
Hmcn1	1.24292	0.268	0.014	9.53822e-47	0	Hmcn1		branching morphogenesis of an epithelial tube (GO:0048754)	0.00894711	NRP1;SFRP2;COL4A1;MYC;LRP6;TGFBR2
Clec3b	0.962732	0.472	0.151	1.36712e-46	0	Clec3b		positive regulation of sprouting angiogenesis (GO:1903672)	0.00899511	RHOJ;HMOX1;PTGS2;KLF4;JAK1
Atf3	0.908826	0.814	0.522	1.48698e-46	0	Atf3		positive regulation of fibroblast proliferation (GO:0048146)	0.00899511	PDGFRA;MYC;IGF1;GAS6;DDR2
Lamb1	0.988772	0.394	0.096	2.68095e-46	0	Lamb1		cellular response to hormone stimulus (GO:0032870)	0.00899511	RAMP2;JUN;NR4A3;CTSL;SIK1;JUNB;CTSB;ZFP36L1
Nrp1	1.03969	0.331	0.057	5.99017e-46	0	Nrp1		regulation of protein kinase activity (GO:0045859)	0.0092641	CSF1;FLRT2;PLCE1;HSPB1;THY1;TRIB1;GAS6;YWHAG;ASPN;DDR2;LRP6
Jun	0.869969	0.886	0.727	1.24416e-45	0	Jun		negative regulation of cell proliferation (GO:0008285)	0.0092641	BTG2;NPM1;TGFB2;BTG1;CXCL1;PDS5B;KLF4;SFRP4;SFRP2;ADAMTS1;MYC;DLC1;IRF1;PDPN;OGN;HMOX1;APOD;TRIB1;S100A11
Rplp1	0.550613	0.98	0.948	6.94257e-45	0	Rplp1		MAPK cascade (GO:0000165)	0.00944635	PDGFRA;IGF1;EGFR;ZFP36L2;NFKB1;ZFP36L1;ZFP36;UBB;MYC;UBC;FYN;SPTAN1;SPTBN1;JAK1;MAP4K4;FGFR1
Igfbp4	1.07545	0.647	0.347	8.76862e-45	0	Igfbp4		regulation of smooth muscle cell proliferation (GO:0048660)	0.00944635	NR4A3;OGN;HMOX1;APOD;IGF1;TRIB1
Sned1	1.22872	0.619	0.35	5.59333e-44	0	Sned1		positive regulation of focal adhesion assembly (GO:0051894)	0.00944635	NRP1;MYOC;THY1;S100A10
Lamc1	1.08502	0.542	0.259	1.0817e-43	0	Lamc1		response to interferon-alpha (GO:0035455)	0.00944635	IFITM3;IFITM2;AXL;GAS6
Slc1a5	0.914815	0.487	0.192	9.03087e-43	0	Slc1a5		nucleotide catabolic process (GO:0009166)	0.00944635	PNP;GDA;SAMHD1;XDH
Flnc	1.08914	0.29	0.039	2.1488e-42	0	Flnc		regulation of macrophage derived foam cell differentiation (GO:0010743)	0.00944635	ABCA1;NFKBIA;CSF1;LPL;NFKB1
Epb41l2	0.884495	0.576	0.304	3.56519e-42	0	Epb41l2		keratan sulfate biosynthetic process (GO:0018146)	0.00944635	B4GALT1;LUM;OGN;ST3GAL1;ST3GAL2
Ptgs2	1.70493	0.262	0.023	6.70862e-42	0	Ptgs2		positive regulation of transcription from RNA polymerase II promoter in response to stress (GO:0036003)	0.00944635	CEBPB;HSPA5;ATF3;NFE2L2;ATF4
Islr	0.890821	0.513	0.208	7.45848e-42	0	Islr		regulation of keratinocyte differentiation (GO:0045616)	0.00944635	ERRFI1;ZFP36;ROCK2;CTSL;ZFP36L1
Anpep	0.943644	0.368	0.093	7.55335e-42	0	Anpep		nuclear-transcribed mRNA poly(A) tail shortening (GO:0000289)	0.00944635	EIF4A1;ZFP36;TNKS1BP1;PABPC1;EIF4E
Plau	1.11852	0.272	0.03	1.02469e-41	0	Plau		negative regulation of Wnt signaling pathway (GO:0030178)	0.00956112	SFRP4;SFRP2;UBB;LRP1;IGFBP4;CSNK1A1;UBC;GRB10;RACK1;DKK2;BICC1;LRP6
Tmod2	1.07186	0.36	0.096	2.97465e-41	0	Tmod2		positive regulation of blood vessel endothelial cell migration (GO:0043536)	0.00967882	TMSB4X;RHOJ;HSPB1;HMOX1;PTGS2;FGFR1
Cebpd	1.08735	0.606	0.331	9.3021e-41	0	Cebpd		negative regulation of cell differentiation (GO:0045596)	0.00967882	ABCA1;NFKBIA;PPP2CA;TRIO;EFEMP1;SFRP2;COL5A1;XDH;ZFP36L2;VASN;EGFR
Mat2a	0.870236	0.689	0.43	1.61033e-40	0	Mat2a		negative regulation of gene expression (GO:0010629)	0.00967882	BTG2;DDX3X;ZFP36L2;BCLAF1;ZFP36;SBNO2;RACK1;RBBP7;CD34;XDH;HSPA8;JUN;TGFB2;SMURF2;DAPK1;TIPARP;ARID5A;KLF4;NFKB1;SFPQ;ZEB1;SFRP2;NCL;IRF1;RLIM;ID3;GAS6
Thy1	0.951367	0.529	0.22	1.61499e-40	0	Thy1		positive regulation of vasculature development (GO:1904018)	0.00968134	TMEM100;ECM1;RAMP2;SFRP2;BTG1;HMOX1;HSPB1;CD34;HK2
Ltbp4	1.01054	0.569	0.293	3.62998e-40	0	Ltbp4		regulation of mRNA stability (GO:0043488)	0.0104204	HSPA8;ZFP36;NPM1;UBB;UBC;HSPB1;PABPC1;VIM;ZFP36L2;ZFP36L1
Bmp1	0.859455	0.6	0.34	2.2708e-39	0	Bmp1		positive regulation of reactive oxygen species biosynthetic process (GO:1903428)	0.0104204	HSP90AA1;HSP90AB1;DDAH2;PTGS2;KLF4
Heg1	0.961158	0.632	0.379	3.52498e-39	0	Heg1		regulation of angiogenesis (GO:0045765)	0.0104985	TGFB2;ECM1;RAMP2;SFRP2;BTG1;COL4A2;ROCK2;HMOX1;HSPB1;KLF4;CD34;HK2
Emilin2	1.0271	0.392	0.119	5.56946e-39	0	Emilin2		nuclear-transcribed mRNA catabolic process, deadenylation-independent decay (GO:0031086)	0.0108722	ZFP36;PNRC1;ZFP36L1
Nsg1	0.977933	0.317	0.067	1.47531e-38	0	Nsg1		cellular response to type I interferon (GO:0071357)	0.0110762	IFITM3;EGR1;IFITM2;IFI27;IRF1;SAMHD1;JAK1
Btg2	1.0173	0.598	0.342	1.67846e-38	0	Btg2		type I interferon signaling pathway (GO:0060337)	0.0110762	IFITM3;EGR1;IFITM2;IFI27;IRF1;SAMHD1;JAK1
Rps4x	0.643694	0.899	0.786	7.16192e-38	0	Rps4x		positive regulation of cysteine-type endopeptidase activity involved in apoptotic process (GO:0043280)	0.0127534	DDX3X;GSN;IFI27;DAPK1;MYC;DLC1;RACK1;RIPK1;XDH
Sptbn1	0.690663	0.913	0.801	1.39372e-37	0	Sptbn1		Wnt signaling pathway (GO:0016055)	0.0127534	SFRP4;SFRP2;DDX3X;UBB;CSNK1A1;MYC;UBC;PLPP3;LRP6
Syne2	0.86925	0.438	0.161	1.41926e-37	0	Syne2		negative regulation of cell junction assembly (GO:1901889)	0.0128432	ACE;ROCK2;DLC1;APOD
Rpl13	0.576764	0.946	0.852	2.81796e-37	0	Rpl13		positive regulation of neuron apoptotic process (GO:0043525)	0.0128432	PRNP;TGFB2;MCL1;ATF4
Sfrp2	2.00395	0.254	0.028	3.13011e-37	0	Sfrp2		positive regulation of cell-matrix adhesion (GO:0001954)	0.0150568	NRP1;CSF1;MYOC;THY1;S100A10
Emp1	0.683516	0.936	0.85	6.01955e-37	0	Emp1		positive regulation of intracellular signal transduction (GO:1902533)	0.0153287	NTRK2;PDGFRA;ECM1;TGFB2;MYOC;LPAR1;IGF1;LITAF;EGFR;BCLAF1;LGALS1;UBB;AXL;NEDD4;UBC;RACK1;HMOX1;FYN;RIPK1;GAS6;DDR2;FGFR1
Ier5	1.02791	0.551	0.292	1.03079e-36	0	Ier5		positive regulation of canonical Wnt signaling pathway (GO:0090263)	0.0158714	SFRP4;SFRP2;DDX3X;UBB;SMURF2;UBC;DKK2;NFKB1;LRP6
1700019D03Rik	0.87379	0.258	0.033	1.34975e-36	0	1700019D03Rik		positive regulation of transferase activity (GO:0051347)	0.0158714	PDGFRA;NTRK2;HSP90AA1;HSP90AB1;AXL;MYC;KLF4;EGFR;FGFR1;DDR2
C1qtnf1	0.833499	0.351	0.093	2.415e-36	0	C1qtnf1		vascular endothelial growth factor receptor signaling pathway (GO:0048010)	0.0158714	NRP1;HSP90AA1;ROCK2;AXL;HSPB1;FYN;BAIAP2
Steap3	0.864957	0.442	0.174	8.29412e-36	0	Steap3		positive regulation of cellular protein metabolic process (GO:0032270)	0.0158714	NFKBIA;HSP90AA1;NPM1;DDX3X;CSF1;VIM;EEF2;KLF4
Fosb	0.743039	0.903	0.712	9.11632e-36	0	Fosb		regulation of protein catabolic process (GO:0042176)	0.0158714	EEF1A1;LRP1;SMURF2;TIPARP;NEDD4;IRAK3;EGFR;AZIN1
Hsp90aa1	0.637393	0.943	0.87	9.80873e-36	0	Hsp90aa1		peptidyl-tyrosine modification (GO:0018212)	0.0160928	PDGFRA;EFEMP1;FYN;EGFR;DDR2;FGFR1
Ubc	0.560846	0.982	0.947	1.24662e-35	0	Ubc		keratan sulfate metabolic process (GO:0042339)	0.0162518	B4GALT1;LUM;OGN;ST3GAL1;ST3GAL2
Pdpn	0.856768	0.39	0.132	1.3019e-35	0	Pdpn		cellular response to oxidative stress (GO:0034599)	0.0170823	PDGFRA;JUN;DAPK1;PRDX1;TXNRD1;HMOX1;FOS;EGFR;NFE2L2
Dapk1	0.853429	0.365	0.113	1.30925e-35	0	Dapk1		ERK1 and ERK2 cascade (GO:0070371)	0.0176141	MYC;IGF1;ZFP36L2;ZFP36L1
Nova1	0.882874	0.294	0.059	1.4549e-35	0	Nova1		regulation of small GTPase mediated signal transduction (GO:0051056)	0.0176141	ARHGAP21;ARHGAP20;TRIO;DLC1;ITSN1;RHOJ;TRIP10;PLCE1;SQSTM1;CGNL1
Rnd3	0.944527	0.494	0.234	2.68039e-35	0	Rnd3		negative regulation of sequence-specific DNA binding transcription factor activity (GO:0043433)	0.0176141	NFKBIA;SFRP4;PRNP;TMSB4X;ID3;SIK1;IRAK3;TRIB1;GAS6;KLF4
Xdh	0.869873	0.306	0.069	3.61852e-34	0	Xdh		positive regulation of Wnt signaling pathway (GO:0030177)	0.0176141	SFRP4;SFRP2;DDX3X;UBB;SMURF2;UBC;DKK2;NFKB1;LRP6;SULF2
Rps24	0.620809	0.897	0.758	3.85648e-34	0	Rps24		regulation of fat cell differentiation (GO:0045598)	0.0176424	ZFP36;CEBPB;TRIO;SFRP2;RARRES2;ZFP36L2;ZFP36L1
Jak1	0.789691	0.663	0.46	1.11858e-33	0	Jak1		positive regulation of telomerase activity (GO:0051973)	0.0176424	HSP90AA1;HSP90AB1;MYC;HNRNPA2B1;KLF4
Dnajb1	1.07759	0.568	0.341	4.37443e-33	0	Dnajb1		cellular protein modification process (GO:0006464)	0.0177582	CSF1;ROCK2;UBE2D3;LAMC1;PRSS23;FSTL1;LTBP1;LOXL1;C3;PPP2CA;SOCS3;LGALS1;STK38;PENK;MKNK2;FYN;RBBP7;ST3GAL1;ST3GAL2;JAK1;MAP4K4;TGFB2;WSB1;PPP1R12A;DAPK1;CSNK1A1;IGFBP4;IRAK3;LAMB1;SSH2;TGFBR2;COL3A1;RCN1;SIK1;GAS6;FBN1;FGFR1
Rps12	0.555186	0.903	0.805	1.2039e-32	0	Rps12		negative regulation of cellular response to transforming growth factor beta stimulus (GO:1903845)	0.0177582	UBB;SMURF2;UBC;ASPN;VASN;TGFBR2
Emb	1.12936	0.358	0.122	1.22771e-32	0	Emb		3'-UTR-mediated mRNA destabilization (GO:0061158)	0.0177582	ZFP36;ZFP36L2;ZFP36L1
Mcl1	0.655877	0.846	0.693	1.41264e-32	0	Mcl1		negative regulation of oxidative stress-induced neuron death (GO:1903204)	0.0177582	NR4A3;RACK1;ATF4
Rpl4	0.528846	0.916	0.796	1.4206e-32	0	Rpl4		response to laminar fluid shear stress (GO:0034616)	0.0177582	ABCA1;KLF4;NFE2L2
Il11ra1	0.893912	0.407	0.161	3.99587e-32	0	Il11ra1		regulation of transforming growth factor beta production (GO:0071634)	0.0177582	TGFB2;PTGS2;CD34
Serpinb6a	0.596342	0.852	0.693	7.10409e-32	0	Serpinb6a		virion attachment to host cell (GO:0019062)	0.0177582	HSP90AB1;GAS6;ICAM1
Tiparp	0.931637	0.594	0.352	8.49212e-32	0	Tiparp		negative regulation of transcription from RNA polymerase II promoter in response to stress (GO:0097201)	0.0177582	DNAJB1;JUN;BAG3
Fyn	0.860417	0.449	0.203	9.18992e-32	0	Fyn		positive regulation of lipid localization (GO:1905954)	0.0177582	C3;LRP1;NFKB1
Ftl1	0.576215	0.93	0.825	2.23738e-31	0	Ftl1		negative regulation of endoplasmic reticulum unfolded protein response (GO:1900102)	0.0177582	PPP1R15A;HSPA5;RACK1
Has1	0.877972	0.627	0.37	2.94146e-31	0	Has1		regulation of dendritic cell apoptotic process (GO:2000668)	0.0177582	CXCL12;AXL;GAS6
Ugdh	1.20276	0.727	0.555	3.22429e-31	0	Ugdh		interleukin-1-mediated signaling pathway (GO:0070498)	0.0181661	NFKBIA;EGR1;UBB;IL1R1;UBC;IRAK3;SQSTM1;NFKB1
Wsb1	0.622933	0.805	0.623	1.34991e-30	0	Wsb1		regulation of interferon-gamma-mediated signaling pathway (GO:0060334)	0.0186869	SOCS3;HSP90AB1;IFNGR1;JAK1
Fap	0.78617	0.436	0.189	2.62044e-30	0	Fap		positive regulation of response to stimulus (GO:0048584)	0.0186869	DDX5;BCLAF1;TGFB2;MYC;IER5;EGFR
Ly6e	0.822073	0.458	0.204	3.28659e-30	0	Ly6e		positive regulation of protein metabolic process (GO:0051247)	0.0190684	NFKBIA;CSF1;SMURF2;LRP1;TIPARP;ROCK2;NEDD4;KLF4
Tgfbr2	0.878175	0.535	0.314	1.8592e-29	0	Tgfbr2		regulation of actin cytoskeleton organization (GO:0032956)	0.0200594	PDGFRA;LRP1;ROCK2;DLC1;RHOJ;BAIAP2;RND3
Irf1	0.953451	0.465	0.229	2.95086e-29	0	Irf1		mRNA metabolic process (GO:0016071)	0.0201286	ZFP36;DDX5;SFPQ;PCF11;HNRNPA2B1;RNASE4;SRSF5;ZFP36L2
Sntb2	0.763492	0.458	0.211	3.01293e-29	0	Sntb2		positive regulation of smooth muscle cell proliferation (GO:0048661)	0.0201582	JUN;NR4A3;MMP2;HMOX1;IGF1
Lsp1	0.741112	0.416	0.174	3.4405e-29	0	Lsp1		transforming growth factor beta receptor signaling pathway (GO:0007179)	0.0210116	TGFB2;JUN;COL3A1;UBB;UBC;FOS;TGFBR2
Kdm6b	0.768371	0.42	0.176	3.72849e-29	0	Kdm6b		hemopoiesis (GO:0030097)	0.0210116	MFAP5;TGFB2;CSF1;MKNK2;CD34;ZFP36L2;TGFBR2
Adgrd1	0.891186	0.266	0.06	4.62486e-29	0	Adgrd1		positive regulation of protein kinase activity (GO:0045860)	0.0210116	PPP2CA;EGR1;PRNP;TGFB2;ACE;DDX3X;CSF1;GAS6;TGFBR2;DDR2;MAP4K4
Rps20	0.553126	0.888	0.784	9.75405e-29	0	Rps20		regulation of monooxygenase activity (GO:0032768)	0.0210116	HSP90AA1;DDAH2;EGFR;CYGB
Lima1	0.697543	0.545	0.316	1.83728e-28	0	Lima1		positive regulation of cell junction assembly (GO:1901890)	0.0210116	NRP1;MYOC;THY1;S100A10
Ltbp1	0.704868	0.508	0.257	2.49933e-28	0	Ltbp1		negative regulation of cellular process (GO:0048523)	0.0212892	BTG2;NPM1;TGFB2;BTG1;DDX3X;CXCL1;PDS5B;KLF4;PPP2CA;SFRP4;NR4A1;SFRP2;ADAMTS1;MYC;DLC1;IRF1;PDPN;RACK1;TXNIP;RBBP7;TGFBI;CD34;S100A11
Rpl23	0.508795	0.905	0.825	2.87964e-28	0	Rpl23		protein phosphorylation (GO:0006468)	0.0215293	NTRK2;PDGFRA;TGFB2;DAPK1;CSNK1A1;ROCK2;IRAK3;EGFR;TGFBR2;EFEMP1;STK38;MKNK2;FYN;SIK1;RIPK1;TOP1;GAS6;JAK1;DDR2;MAP4K4;FGFR1
Frmd6	0.731203	0.544	0.316	5.464e-28	0	Frmd6		homotypic cell-cell adhesion (GO:0034109)	0.0215293	PDGFRA;GNAS;HSPB1;GAS6;PLPP3
Pnrc1	0.679389	0.734	0.555	9.11977e-28	0	Pnrc1		embryonic eye morphogenesis (GO:0048048)	0.0215293	EFEMP1;LRP6;FBN1
Rpl18a	0.506782	0.932	0.875	1.28546e-27	0	Rpl18a		positive regulation of nuclear-transcribed mRNA poly(A) tail shortening (GO:0060213)	0.0215293	BTG2;ZFP36;PABPC1
Slc16a1	0.737724	0.286	0.078	1.86999e-27	0	Slc16a1		regulation of nuclear-transcribed mRNA poly(A) tail shortening (GO:0060211)	0.0215293	BTG2;ZFP36;PABPC1
Lum	0.596703	0.806	0.538	3.2863e-27	0	Lum		regulation of Rho protein signal transduction (GO:0035023)	0.0223183	ABCA1;NRP1;COL3A1;MYOC;DLC1;LPAR1
Nrip1	0.77815	0.299	0.089	4.60278e-27	0	Nrip1		I-kappaB kinase/NF-kappaB signaling (GO:0007249)	0.0223183	NFKBIA;UBB;ROCK2;UBC;RIPK1;NFKB1
Angptl1	0.801168	0.457	0.213	7.49893e-27	0	Angptl1		protein autophosphorylation (GO:0046777)	0.0225836	PDGFRA;NTRK2;DAPK1;MKNK2;SIK1;RIPK1;FYN;EGFR;FGFR1;JAK1;DDR2
Col5a3	0.805971	0.36	0.138	1.1002e-26	0	Col5a3		heart development (GO:0007507)	0.0225836	TGFB2;RAMP2;COL3A1;FLRT2;DLC1;SH3PXD2B;PLCE1;ECE1;FBN1;TGFBR2
Bag3	0.738075	0.61	0.405	1.16527e-26	0	Bag3		ERBB2 signaling pathway (GO:0038128)	0.0232203	HSP90AA1;UBB;MYOC;UBC;EGFR
Hk2	1.00005	0.276	0.079	1.19342e-26	0	Hk2		peptidyl-tyrosine phosphorylation (GO:0018108)	0.0242156	PDGFRA;EFEMP1;FYN;EGFR;JAK1;DDR2;FGFR1
Fosl2	0.818829	0.63	0.426	1.39787e-26	0	Fosl2		negative regulation of endothelial cell apoptotic process (GO:2000352)	0.0264175	RAMP2;GAS6;ICAM1;NFE2L2
Aebp1	0.628252	0.661	0.399	5.84159e-26	0	Aebp1		chaperone mediated protein folding requiring cofactor (GO:0051085)	0.0264175	DNAJB1;HSPA8;HSPH1;HSPA5
Rpl32	0.526544	0.834	0.698	6.57357e-26	0	Rpl32		negative regulation of intrinsic apoptotic signaling pathway in response to DNA damage (GO:1902230)	0.0264175	SFRP2;CXCL12;ACKR3;TPT1
Rps7	0.523599	0.837	0.713	1.6065e-25	0	Rps7		regulation of vasculogenesis (GO:2001212)	0.0264175	TMEM100;XDH;CD34
Rps14	0.433997	0.958	0.917	1.69161e-25	0	Rps14		cellular response to arsenic-containing substance (GO:0071243)	0.0264175	DDX3X;MKNK2;ATF3
Nfkbia	0.561555	0.804	0.645	2.23745e-25	0	Nfkbia		negative regulation of leukocyte apoptotic process (GO:2000107)	0.0264175	CXCL12;AXL;GAS6
Rps19	0.550525	0.841	0.707	2.51193e-25	0	Rps19		RNA splicing, via transesterification reactions with bulged adenosine as nucleophile (GO:0000377)	0.0271484	SRRM2;HSPA8;DDX5;FUS;SFPQ;PCF11;HNRNPH1;HNRNPF;HNRNPA2B1;TRA2A;PABPC1;SRSF5;SF3B1
Hmox1	0.907436	0.254	0.067	2.92868e-25	0	Hmox1		regulation of stress fiber assembly (GO:0051492)	0.0271484	NRP1;MYOC;ROCK2;DLC1;LPAR1;S100A10
Fez1	0.727883	0.293	0.088	3.07961e-25	0	Fez1		regulation of macromolecule metabolic process (GO:0060255)	0.027863	EIF4A1;DDX3X;LRP1;ROCK2;MYC;IGF1;TOB2;ZFP36L1;TAPBP
Rev3l	0.803393	0.37	0.157	3.38134e-25	0	Rev3l		regulation of DNA replication (GO:0006275)	0.0290562	PPP2CA;PDGFRA;RBBP6;IGF1;EGFR;S100A11
Sqstm1	0.725118	0.753	0.616	3.72007e-25	0	Sqstm1		positive regulation of cellular amide metabolic process (GO:0034250)	0.0290562	NPM1;DDX3X;ROCK2;RACK1;VIM;EEF2
Ar	0.769611	0.324	0.116	5.55061e-25	0	Ar		response to amyloid-beta (GO:1904645)	0.029174	PRNP;LRP1;FYN;IGF1
Gda	0.72978	0.35	0.137	8.12053e-25	0	Gda		cellular response to vascular endothelial growth factor stimulus (GO:0035924)	0.029174	NRP1;NR4A1;RAMP2;HSPB1
Rpl5	0.47653	0.909	0.838	2.29815e-24	0	Rpl5		negative regulation of epithelial to mesenchymal transition (GO:0010719)	0.029174	PPP2CA;TGFB2;SFRP2;VASN
Ccnl1	0.544884	0.793	0.616	5.09761e-24	0	Ccnl1		regulation of actin filament-based process (GO:0032970)	0.0307347	LRP1;ROCK2;DLC1;RHOJ;BAIAP2;RND3
Sik1	0.733913	0.314	0.113	5.11597e-24	0	Sik1		stress-activated MAPK cascade (GO:0051403)	0.0307347	ZFP36;UBB;UBC;TRIB1;NFKB1;ZFP36L1
H2-K1	0.652955	0.584	0.36	5.56939e-24	0	H2-K1		regulation of canonical Wnt signaling pathway (GO:0060828)	0.0312632	SFRP4;SFRP2;DDX3X;UBB;SMURF2;CSNK1A1;IGFBP4;UBC;DKK2;NFKB1;BICC1;LRP6
Cd302	0.682572	0.406	0.192	6.15412e-24	0	Cd302		positive regulation of cholesterol efflux (GO:0010875)	0.0312632	ABCA1;NFKBIA;LRP1
Zfand5	0.603715	0.692	0.489	6.2427e-24	0	Zfand5		positive regulation of endothelial cell chemotaxis (GO:2001028)	0.0312632	TMSB4X;HSPB1;FGFR1
Ddx5	0.380508	0.986	0.975	6.5575e-24	0	Ddx5		cardiocyte differentiation (GO:0035051)	0.0312632	KDM6B;TGFB2;SIK1
Plce1	0.721728	0.303	0.102	9.3089e-24	0	Plce1		regulation of necrotic cell death (GO:0010939)	0.0312632	UBB;UBC;RIPK1
Prss23	0.867674	0.357	0.146	1.15703e-23	0	Prss23		negative regulation of protein metabolic process (GO:0051248)	0.0313278	PRNP;IRAK3;EGFR;NFKB1;AZIN1
Mpdz	0.672357	0.399	0.184	1.67161e-23	0	Mpdz		eye development (GO:0001654)	0.0313278	TGFB2;EFEMP1;COL5A1;SH3PXD2B;FBN1
Col4a1	0.745884	0.553	0.327	2.19787e-23	0	Col4a1		positive regulation of protein localization to plasma membrane (GO:1903078)	0.0313278	LRP1;RACK1;SQSTM1;EGFR;SPTBN1
Ddr2	0.664145	0.74	0.585	7.0497e-23	0	Ddr2		iron ion homeostasis (GO:0055072)	0.0315482	SCARA5;UBB;MYC;UBC;HMOX1;B2M
Txnrd1	0.724155	0.465	0.254	8.33573e-23	0	Txnrd1		regulation of pri-miRNA transcription from RNA polymerase II promoter (GO:1902893)	0.0315482	TGFB2;JUN;NFIB;FOS
Dnajb4	0.693118	0.598	0.397	1.14049e-22	0	Dnajb4		regulation of viral entry into host cell (GO:0046596)	0.0315482	IFITM3;IFITM2;LGALS1;GSN
Zeb2	0.518698	0.446	0.199	1.15686e-22	0	Zeb2		circulatory system development (GO:0072359)	0.0323283	TGFB2;RAMP2;COL3A1;SH3PXD2B;PLCE1;ECE1;FBN1;TGFBR2
Il6st	0.610113	0.753	0.6	1.21948e-22	0	Il6st		negative regulation of protein kinase activity (GO:0006469)	0.0323283	NPM1;FLRT2;HSPB1;THY1;TRIB1;YWHAG;ASPN;LRP6
Pabpc1	0.536319	0.717	0.545	1.75479e-22	0	Pabpc1		regulation of Wnt signaling pathway (GO:0030111)	0.0323283	PPP2CA;SFRP4;SFRP2;LRP1;GRB10;RACK1;LRP6;SULF2
Hsp90ab1	0.36199	0.988	0.97	3.22812e-22	0	Hsp90ab1		cellular response to oxygen-containing compound (GO:1901701)	0.03275	EGR1;PDGFRA;JUN;DAPK1;H2AFZ;FOS;EGFR;NFKB1;ZFP36L1;ZFP36;SBNO2;NR4A3;AXL;NRIP1
Timp2	0.457847	0.967	0.938	5.07141e-22	0	Timp2		toll-like receptor signaling pathway (GO:0002224)	0.0332536	UBB;CTSL;UBE2D3;UBC;IRAK3;RIPK1;CTSB
Rps23	0.444305	0.926	0.842	5.27996e-22	0	Rps23		cellular response to organic cyclic compound (GO:0071407)	0.0335806	EGR1;NR4A3;TIPARP;H2AFZ;ROCK2;NRIP1;NFKB1;EGFR;ZFP36L1
Lrp1	0.476087	0.925	0.865	1.77171e-21	0	Lrp1		negative regulation of peptidyl-tyrosine phosphorylation (GO:0050732)	0.0346541	PPP2CA;SOCS3;SFRP2;THY1
Gls	0.580226	0.783	0.635	2.98935e-21	0	Gls		negative regulation of smooth muscle cell proliferation (GO:0048662)	0.0346541	OGN;HMOX1;APOD;TRIB1
Fos	0.558397	0.954	0.845	4.58157e-21	0	Fos		positive regulation of protein modification process (GO:0031401)	0.0346541	C3;NTRK2;ACE;ROCK2;RARRES2;DLC1;RACK1;RIPK1;GAS6;EGFR
Mmp14	0.560291	0.426	0.204	4.66157e-21	0	Mmp14		negative regulation of hydrogen peroxide-induced cell death (GO:1903206)	0.0346541	NR4A3;RACK1;NFE2L2
Arhgap20	0.70942	0.305	0.119	5.11644e-21	0	Arhgap20		regulation of nucleocytoplasmic transport (GO:0046822)	0.0346541	IFI27;NEDD4;NUDT4
Lamp2	0.527375	0.791	0.64	6.70173e-21	0	Lamp2		regulation of calcineurin-NFAT signaling cascade (GO:0070884)	0.0346541	PRNP;RCAN1;IGF1
Ogn	0.704871	0.653	0.459	1.38247e-20	0	Ogn		regulation of monocyte differentiation (GO:0045655)	0.0346541	CSF1;MYC;ZFP36L1
Gstm1	0.691667	0.48	0.275	1.60392e-20	0	Gstm1		negative regulation of biomineral tissue development (GO:0070168)	0.0346541	ECM1;GAS6;ASPN
Grb10	0.635091	0.517	0.318	1.62227e-20	0	Grb10		positive regulation of vascular smooth muscle cell proliferation (GO:1904707)	0.0346541	JUN;MMP2;IGF1
Rps3a1	0.419362	0.95	0.868	2.0137e-20	0	Rps3a1		purine nucleotide catabolic process (GO:0006195)	0.0346541	PNP;GDA;XDH
Nfib	0.645957	0.678	0.512	2.12804e-20	0	Nfib		positive regulation of muscle hypertrophy (GO:0014742)	0.0346541	NR4A3;IGF1;IL6ST
Neat1	0.530095	0.965	0.938	2.45335e-20	0	Neat1		interleukin-6-mediated signaling pathway (GO:0070102)	0.0346541	SOCS3;IL6ST;JAK1
Irak3	0.67821	0.255	0.081	2.58252e-20	0	Irak3		regulation of protein modification by small protein conjugation or removal (GO:1903320)	0.0346541	EGR1;HSP90AA1;HSP90AB1
Mt1	0.775262	0.725	0.57	2.80179e-20	0	Mt1		purine-containing compound catabolic process (GO:0072523)	0.0346541	PNP;GDA;XDH
Rack1	0.441296	0.87	0.769	6.60791e-20	0	Rack1		positive regulation of kinase activity (GO:0033674)	0.0368966	PDGFRA;NTRK2;CSF1;AXL;GAS6;EGFR;FGFR1;DDR2
Mt2	0.802977	0.785	0.688	2.61872e-19	0	Mt2		negative regulation of cellular protein metabolic process (GO:0032269)	0.0368966	CSTB;BTG2;DDX3X;DAPK1;NCL;RACK1;NFKB1
Tnxb	0.567335	0.719	0.546	3.09503e-19	0	Tnxb		negative regulation of response to DNA damage stimulus (GO:2001021)	0.0368966	SFRP2;CXCL12;ACKR3;TPT1
Jpt1	0.673548	0.321	0.138	5.69896e-19	0	Jpt1		positive regulation of protein localization to cell periphery (GO:1904377)	0.0368966	LRP1;EPB41L2;SQSTM1;EGFR;SPTBN1
Col5a1	0.331074	0.878	0.722	7.98514e-19	0	Col5a1		regulation of fibroblast proliferation (GO:0048145)	0.0368966	PDGFRA;MYC;IGF1;GAS6;DDR2
Rps15	0.444874	0.88	0.772	8.54151e-19	0	Rps15		regulation of cellular component organization (GO:0051128)	0.0390671	ABCA1;HSPA8;HSP90AA1;GSN;NEDD4;LTBP4;PLCE1;PHIP;IRAK3
Vim	0.304908	0.999	0.985	8.87525e-19	0	Vim		regulation of epithelial to mesenchymal transition (GO:0010717)	0.0395363	PPP2CA;TGFB2;SFRP2;PDPN;VASN;TGFBR2
Ppp1r15a	0.518699	0.719	0.551	1.02192e-18	0	Ppp1r15a		negative regulation of kinase activity (GO:0033673)	0.0395363	FLRT2;HSPB1;THY1;TRIB1;YWHAG;ASPN;LRP6
Ctsb	0.551822	0.844	0.75	1.10272e-18	0	Ctsb		regulation of B cell differentiation (GO:0045577)	0.0395363	MMP14;ZFP36L2;ZFP36L1
Nfil3	0.611211	0.393	0.201	1.3281e-18	0	Nfil3		negative regulation of platelet-derived growth factor receptor signaling pathway (GO:0010642)	0.0395363	PDGFRA;LRP1;APOD
Csrnp1	0.682523	0.455	0.258	2.06353e-18	0	Csrnp1		regulation of establishment of cell polarity (GO:2000114)	0.0395363	GSN;ROCK2;RACK1
Ifitm2	0.546248	0.7	0.532	2.25832e-18	0	Ifitm2		negative regulation of interleukin-2 production (GO:0032703)	0.0395363	PRNP;ZFP36;CD34
Osr2	0.678622	0.287	0.111	2.54355e-18	0	Osr2		positive regulation of phosphoprotein phosphatase activity (GO:0032516)	0.0395363	PPP1R15A;PPP1R12A;HSP90AB1
Sh3pxd2b	0.585876	0.271	0.097	2.56666e-18	0	Sh3pxd2b		negative regulation of viral entry into host cell (GO:0046597)	0.0395363	IFITM3;GSN;IFITM2
Ppl	0.678958	0.272	0.099	5.22061e-18	0	Ppl		cellular response to corticosteroid stimulus (GO:0071384)	0.0395363	ZFP36;ZFP36L2;ZFP36L1
Klf4	0.495196	0.952	0.883	8.64858e-18	0	Klf4		TRIF-dependent toll-like receptor signaling pathway (GO:0035666)	0.0395363	UBB;UBE2D3;UBC;RIPK1
Ube2d3	0.530924	0.751	0.628	1.00153e-17	0	Ube2d3		negative regulation of Notch signaling pathway (GO:0045746)	0.0395363	MMP14;UBB;UBC;EGFR
B2m	0.357257	0.894	0.767	1.01952e-17	0	B2m		negative regulation of epithelial cell apoptotic process (GO:1904036)	0.0395363	RAMP2;GAS6;ICAM1;NFE2L2
Tgfb2	0.669241	0.309	0.131	1.53573e-17	0	Tgfb2		regulation of cell migration involved in sprouting angiogenesis (GO:0090049)	0.043738	RHOJ;HMOX1;PTGS2;KLF4
Ubb	0.405478	0.962	0.93	1.86527e-17	0	Ubb		regulation of cell adhesion mediated by integrin (GO:0033628)	0.043738	DPP4;TGFB2;SFRP2;PLAU
Nop58	0.720172	0.377	0.196	2.21127e-17	0	Nop58		'de novo' posttranslational protein folding (GO:0051084)	0.043738	DNAJB1;HSPA8;HSPH1;HSPA5
Txn1	0.539867	0.759	0.601	2.39322e-17	0	Txn1		MyD88-independent toll-like receptor signaling pathway (GO:0002756)	0.043738	UBB;UBE2D3;UBC;RIPK1
Itih5	0.422278	0.568	0.332	2.98679e-17	0	Itih5		positive regulation of phospholipase C activity (GO:0010863)	0.043738	PDGFRA;LPAR1;EGFR;FGFR1
Sf3b1	0.563549	0.747	0.619	3.21469e-17	0	Sf3b1		positive regulation of endothelial cell migration (GO:0010595)	0.0437861	NRP1;ROCK2;TMSB4X;HSPB1;PLPP3;FGFR1
Filip1l	0.62186	0.283	0.113	5.71745e-17	0	Filip1l		regulation of cell growth (GO:0001558)	0.0455892	PPP2CA;MMP14;TGFB2;SFRP2;BTG1;DDX3X;RACK1;LTBP4;PLCE1;RBBP7;EGFR
Rplp0	0.367284	0.963	0.922	6.15931e-17	0	Rplp0		positive regulation of lymphocyte differentiation (GO:0045621)	0.0455892	MMP14;AXL;GAS6
Pcolce	0.45648	0.832	0.726	6.86728e-17	0	Pcolce		positive regulation of cardiac muscle hypertrophy (GO:0010613)	0.0455892	NR4A3;IGF1;IL6ST
Ifngr1	0.606699	0.424	0.242	9.34362e-17	0	Ifngr1		positive regulation of macrophage derived foam cell differentiation (GO:0010744)	0.0455892	CSF1;LPL;NFKB1
Procr	0.993742	0.321	0.151	9.61879e-17	0	Procr		positive regulation of cell migration involved in sprouting angiogenesis (GO:0090050)	0.0455892	RHOJ;HMOX1;PTGS2
Kctd12	0.618462	0.315	0.137	1.03935e-16	0	Kctd12		regulation of necroptotic process (GO:0060544)	0.0455892	UBB;UBC;RIPK1
Rps27a	0.399955	0.891	0.825	1.69085e-16	0	Rps27a		mRNA splicing, via spliceosome (GO:0000398)	0.0464468	SRRM2;HSPA8;DDX5;FUS;SFPQ;PCF11;HNRNPH1;HNRNPF;HNRNPA2B1;TRA2A;PABPC1;SRSF5;SF3B1
Zfp36l2	0.610837	0.574	0.389	1.9473e-16	0	Zfp36l2		positive regulation of protein localization to membrane (GO:1905477)	0.0465345	PRNP;LRP1;FYN;SQSTM1;YWHAG;EGFR;SPTBN1
Sh3pxd2a	0.476785	0.311	0.137	2.20406e-16	0	Sh3pxd2a		regulation of cellular protein metabolic process (GO:0032268)	0.0465345	NFKBIA;CSF1;KLF4;EIF4E;NFKB1
Rpl24	0.480493	0.777	0.642	2.38711e-16	0	Rpl24		blood circulation (GO:0008015)	0.0465345	RCAN1;ACE;CXCL12;MYOF;SERPING1
Rpl7	0.392167	0.904	0.818	4.41517e-16	0	Rpl7		wound healing (GO:0042060)	0.0465345	PDGFRA;TGFB2;COL3A1;MYOF;HMOX1
Rbbp6	0.577055	0.581	0.409	4.83693e-16	0	Rbbp6		regulation of protein tyrosine kinase activity (GO:0061097)	0.0465345	PRNP;ACE;THY1;GAS6
Srrm2	0.515132	0.673	0.545	5.00872e-16	0	Srrm2		skeletal system morphogenesis (GO:0048705)	0.0465345	PDGFRA;OSR2;SFRP4;FGFR1
Rpl13a	0.359921	0.936	0.854	5.2004e-16	0	Rpl13a		regulation of MAPK cascade (GO:0043408)	0.0471791	PDGFRA;NTRK2;TGFB2;MYOC;AXL;LPAR1;IGF1;TRIB1;EGFR;DDR2;FGFR1
Epdr1	0.557783	0.418	0.234	6.73567e-16	0	Epdr1		regulation of neuron death (GO:1901214)	0.0473746	EGR1;PRNP;UBB;FYN;FOS;CD34
Eif4a1	0.420967	0.813	0.706	1.9868e-15	0	Eif4a1		regulation of intracellular signal transduction (GO:1902531)	0.0473806	TGFB2;TRIO;MYOC;ITSN1;HSPB1;EGFR;AKAP12;ARHGAP21;ARHGAP20;UBB;TMSB4X;DLC1;RHOJ;UBC;TRIP10;RBBP7;SQSTM1;IER3
Trib1	0.850775	0.334	0.171	2.18405e-15	0	Trib1		endocytosis (GO:0006897)	0.0473806	HSP90AA1;SCARA5;LRP1;CSNK1A1;IGF2R;SNX18;HSPH1;SNX2;AXL;DLC1;RHOJ;CD302;GAS6
Prdx1	0.446557	0.77	0.626	3.39519e-15	0	Prdx1		negative regulation of cell migration (GO:0030336)	0.0473806	COL3A1;SFRP2;LRP1;HAS1;DLC1;HMOX1;THY1;TRIB1
Tns1	0.551929	0.58	0.415	3.56829e-15	0	Tns1		post-translational protein modification (GO:0043687)	0.0473806	WSB1;CSF1;IGFBP4;LAMB1;LAMC1;PRSS23;FSTL1;LTBP1;C3;SOCS3;RCN1;LGALS1;PENK;RBBP7;GAS6;FBN1
Ctsl	0.387462	0.878	0.772	3.83024e-15	0	Ctsl		regulation of I-kappaB kinase/NF-kappaB signaling (GO:0043122)	0.0478343	NFKBIA;ECM1;LGALS1;UBB;UBC;LPAR1;HMOX1;HSPB1;RIPK1;LITAF;SQSTM1
Poglut3	0.569382	0.368	0.194	4.00259e-15	0	Poglut3		negative regulation of canonical Wnt signaling pathway (GO:0090090)	0.0480334	SFRP4;SFRP2;UBB;IGFBP4;CSNK1A1;UBC;DKK2;BICC1;LRP6
Rpl23a	0.402289	0.822	0.706	4.21486e-15	0	Rpl23a		sulfur compound biosynthetic process (GO:0044272)	0.0491304	GSTM1;B4GALT1;MAT2A;LUM;OGN;MGST1;ST3GAL1;ST3GAL2
Rps10	0.424874	0.819	0.706	9.07964e-15	0	Rps10		canonical Wnt signaling pathway (GO:0060070)	0.0491582	SFRP4;SFRP2;CSNK1A1;MYC;PLPP3;LRP6
Klf6	0.582591	0.798	0.678	1.03754e-14	0	Klf6		endodermal cell differentiation (GO:0035987)	0.0497967	MMP14;COL4A2;MMP2;LAMB1
Rps6	0.388619	0.876	0.782	1.04651e-14	0	Rps6		substrate adhesion-dependent cell spreading (GO:0034446)	0.0497967	NRP1;LAMB1;LAMC1;ANTXR1
Rps16	0.380506	0.895	0.857	1.20433e-14	0	Rps16		positive regulation of cholesterol transport (GO:0032376)	0.049814	ABCA1;NFKBIA;LRP1
Ramp2	0.5412	0.328	0.158	2.34538e-14	0	Ramp2		regulation of insulin-like growth factor receptor signaling pathway (GO:0043567)	0.049814	IGFBP4;PHIP;IGF1
Gadd45g	0.75306	0.534	0.375	2.39733e-14	0	Gadd45g		regulation of protein localization to membrane (GO:1905475)	0.049814	GSN;FYN;SPTBN1
Cyb5a	0.540447	0.555	0.39	3.08258e-14	0	Cyb5a		embryo development ending in birth or egg hatching (GO:0009792)	0.049814	OSR2;TGFB2;FGFR1
Rpl8	0.372541	0.881	0.799	3.31916e-14	0	Rpl8		cellular response to glucocorticoid stimulus (GO:0071385)	0.049814	ZFP36;ZFP36L2;ZFP36L1
Rpl28	0.474815	0.727	0.628	5.40855e-14	0	Rpl28		positive regulation of ossification (GO:0045778)	0.0507748	OSR2;TGFB2;IGF1;IL6ST;DDR2
Tubb6	0.5284	0.317	0.161	6.2516e-14	0	Tubb6		regulation of cell-matrix adhesion (GO:0001952)	0.0507748	CSF1;MYOC;PLAU;ROCK2;THY1
Ccdc50	0.535	0.512	0.346	6.6947e-14	0	Ccdc50		positive regulation of cell growth (GO:0030307)	0.0507748	TGFB2;MMP14;SFRP2;DDX3X;IGF1;NTN1;EGFR
Akap12	0.473669	0.277	0.118	9.97113e-14	0	Akap12		negative regulation of macromolecule metabolic process (GO:0010605)	0.0517973	TGFB2;SFRP2;TIPARP;RACK1;KLF4;CD34;XDH;NFKB1
Rcan1	0.633195	0.454	0.281	1.48627e-13	0	Rcan1		glycosaminoglycan biosynthetic process (GO:0006024)	0.0526973	UGDH;B4GALT1;LUM;HAS1;OGN;ST3GAL1;ST3GAL2
Hnrnph1	0.354647	0.89	0.824	1.74675e-13	0	Hnrnph1		entry into host cell (GO:0030260)	0.0526973	UBB;AXL;UBC;GAS6
Tmem100	0.665895	0.366	0.2	1.91732e-13	0	Tmem100		platelet aggregation (GO:0070527)	0.0526973	PDGFRA;GNAS;HSPB1;GAS6
S100a10	0.413769	0.95	0.893	1.99772e-13	0	S100a10		positive regulation of intrinsic apoptotic signaling pathway (GO:2001244)	0.0526973	BCLAF1;SFPQ;UBB;RACK1
Nav1	0.57182	0.44	0.282	4.13322e-13	0	Nav1		embryonic organ morphogenesis (GO:0048562)	0.0526973	PDGFRA;OSR2;EFEMP1;FBN1
Ahcyl1	0.532874	0.442	0.279	4.65476e-13	0	Ahcyl1		negative regulation of cellular amide metabolic process (GO:0034249)	0.0526973	PRNP;BTG2;DDX3X;DAPK1;NCL;RACK1
Prnp	0.423068	0.776	0.668	5.21094e-13	0	Prnp		negative regulation of extrinsic apoptotic signaling pathway (GO:2001237)	0.0541111	HMOX1;PHIP;RIPK1;IGF1;ICAM1;MCL1
Sbno2	0.576752	0.417	0.247	5.47605e-13	0	Sbno2		regulation of oxidative stress-induced intrinsic apoptotic signaling pathway (GO:1902175)	0.0541111	SFPQ;HSPB1;NFE2L2
Itsn1	0.509166	0.286	0.135	6.32979e-13	0	Itsn1		regulation of cholesterol efflux (GO:0010874)	0.0541111	ABCA1;NFKBIA;LRP1
Rps15a	0.397425	0.787	0.672	7.1723e-13	0	Rps15a		mRNA destabilization (GO:0061157)	0.0541111	ZFP36;ZFP36L2;ZFP36L1
Rps9	0.327891	0.931	0.889	7.87114e-13	0	Rps9		negative regulation of cellular component organization (GO:0051129)	0.0541111	DNAJB1;HSPA8;DDX3X;FAP;IRAK3
Rps5	0.435859	0.77	0.653	8.88024e-13	0	Rps5		regulation of kinase activity (GO:0043549)	0.0541111	PDGFRA;NTRK2;AXL;PLCE1;EGFR;FGFR1;DDR2
Med13	0.551094	0.474	0.317	1.24279e-12	0	Med13		positive regulation of nucleic acid-templated transcription (GO:1903508)	0.0541111	EGR1;OSR2;JUN;NPM1;DDX5;FOS;IGF1;KLF4;EGFR;NFKB1;LRP6;KLF6;ELF1;MED13;MYC;IRF1;NRIP1;PHIP;ATF4;NFE2L2
Rps17	0.396472	0.766	0.638	1.55567e-12	0	Rps17		embryonic limb morphogenesis (GO:0030326)	0.0541111	OSR2;TGFB2;ECE1;LRP6
Lpl	0.802624	0.304	0.151	2.05036e-12	0	Lpl		positive regulation of chemokine production (GO:0032722)	0.0541111	EGR1;DDX3X;LPL;HMOX1
S100a11	0.532372	0.606	0.474	2.86876e-12	0	S100a11		positive regulation of cellular extravasation (GO:0002693)	0.0541111	THY1;ICAM1
Rps3	0.364344	0.889	0.825	4.24324e-12	0	Rps3		response to granulocyte macrophage colony-stimulating factor (GO:0097012)	0.0541111	ZFP36;ZFP36L2
St3gal1	0.522973	0.254	0.116	4.29435e-12	0	St3gal1		regulation of translational initiation in response to stress (GO:0043558)	0.0541111	PPP1R15A;ATF4
Eef2	0.386136	0.808	0.707	4.8339e-12	0	Eef2		positive regulation of receptor binding (GO:1900122)	0.0541111	NRP1;B2M
Pcf11	0.500207	0.536	0.384	5.42498e-12	0	Pcf11		negative regulation of muscle cell apoptotic process (GO:0010656)	0.0541111	IGF1;LRP6
Arid5a	0.487215	0.285	0.136	6.67256e-12	0	Arid5a		iron ion import across plasma membrane (GO:0098711)	0.0541111	STEAP3;STEAP4
Rpl6	0.391245	0.83	0.723	6.88367e-12	0	Rpl6		regulation of epithelial to mesenchymal transition involved in endocardial cushion formation (GO:1905005)	0.0541111	TGFB2;TGFBR2
Socs3	0.646306	0.587	0.454	8.33776e-12	0	Socs3		definitive hemopoiesis (GO:0060216)	0.0541111	MFAP5;ZFP36L2
Phlda1	0.561279	0.262	0.119	8.95877e-12	0	Phlda1		negative regulation of erythrocyte differentiation (GO:0045647)	0.0541111	ZFP36;ZFP36L1
Tgfbi	0.484836	0.608	0.436	2.27286e-11	0	Tgfbi		maintenance of protein location in extracellular region (GO:0071694)	0.0541111	LTBP1;FBN1
Trio	0.603277	0.347	0.208	2.55108e-11	0	Trio		positive regulation of oxidative stress-induced cell death (GO:1903209)	0.0541111	SFPQ;RIPK1
Myh10	0.579228	0.276	0.138	3.48069e-11	0	Myh10		negative regulation of cell cycle phase transition (GO:1901988)	0.0541111	ZFP36L2;ZFP36L1
Lpar1	0.457023	0.47	0.306	3.83221e-11	0	Lpar1		cellular response to granulocyte macrophage colony-stimulating factor stimulus (GO:0097011)	0.0541111	ZFP36;ZFP36L2
Rpl27a	0.374869	0.847	0.776	6.94713e-11	0	Rpl27a		endoplasmic reticulum membrane organization (GO:0090158)	0.0541111	ARL6IP1;ATL2
Rpl12	0.370153	0.795	0.696	8.69725e-11	0	Rpl12		dendritic spine maintenance (GO:0097062)	0.0541111	PRNP;FYN
Tra2a	0.471096	0.542	0.389	8.70433e-11	0	Tra2a		negative regulation of transmembrane receptor protein serine/threonine kinase signaling pathway (GO:0090101)	0.0550027	UBB;SMURF2;UBC;ASPN;VASN;TGFBR2
Rps13	0.401623	0.754	0.639	8.76966e-11	0	Rps13		response to lipopolysaccharide (GO:0032496)	0.0552932	ZFP36;SBNO2;JUN;AXL;CXCL1;IRAK3;TRIB1;JUNB;NFKB1
Slc5a3	0.592966	0.365	0.214	9.35748e-11	0	Slc5a3		regulation of translation (GO:0006417)	0.0557993	BTG2;NPM1;DDX3X;DAPK1;NCL;RACK1;HSPB1;VIM;EEF2;EIF4G3;EIF4E
Ppp1r10	0.533448	0.419	0.269	1.1093e-10	0	Ppp1r10		negative regulation of cell communication (GO:0010648)	0.0577392	PDGFRA;NTRK2;AXL;EGFR;DDR2;FGFR1
Rpl22	0.440784	0.571	0.425	1.28503e-10	0	Rpl22		fibroblast growth factor receptor signaling pathway (GO:0008543)	0.0577392	FLRT2;UBB;HNRNPH1;HNRNPF;UBC;FGFR1
Kcnq1ot1	0.57302	0.523	0.39	1.71511e-10	0	Kcnq1ot1		regulation of endothelial cell apoptotic process (GO:2000351)	0.0578493	RAMP2;GAS6;ICAM1;NFE2L2
Rpl26	0.359323	0.852	0.779	2.92464e-10	0	Rpl26		endothelial cell migration (GO:0043542)	0.0578493	DPP4;NRP1;NR4A1;FAP
Errfi1	0.418242	0.644	0.484	4.1602e-10	0	Errfi1		regulation of phosphoprotein phosphatase activity (GO:0043666)	0.0578493	PPP1R15A;PPP1R2;HSP90AB1;PPP1R12A
Rpl36	0.463832	0.385	0.242	5.05876e-10	0	Rpl36		actin filament bundle organization (GO:0061572)	0.0578493	LIMA1;BAIAP2;RND3;ADD1
Add3	0.405552	0.593	0.445	5.09226e-10	0	Add3		protein kinase B signaling (GO:0043491)	0.0578493	NR4A1;IGF1;GAS6;ZFP36L1
Ssh2	0.472882	0.255	0.122	5.20734e-10	0	Ssh2		regulation of cell cycle (GO:0051726)	0.0581693	NR4A1;JUN;TGFB2;IRF1;RACK1;ID3;SIK1;JUNB;GADD45G;MAP4K4;LRP6
Ppic	0.378366	0.517	0.357	5.23056e-10	0	Ppic		protein targeting to lysosome (GO:0006622)	0.0581693	HSPA8;NEDD4;LAMP2
Rpl17	0.427967	0.605	0.475	5.50083e-10	0	Rpl17		positive regulation of lipid storage (GO:0010884)	0.0581693	C3;LPL;NFKB1
Trip10	0.455684	0.32	0.181	5.59881e-10	0	Trip10		nucleotide-sugar biosynthetic process (GO:0009226)	0.0581693	UGDH;GFPT2;UAP1
Ddah2	0.445156	0.317	0.175	7.05915e-10	0	Ddah2		positive regulation of pri-miRNA transcription from RNA polymerase II promoter (GO:1902895)	0.0581693	TGFB2;JUN;FOS
Nfkb1	0.776916	0.415	0.289	7.42637e-10	0	Nfkb1		positive regulation of epithelial cell differentiation (GO:0030858)	0.0581693	TMEM100;SFRP4;BTG1
Cd47	0.397833	0.635	0.519	8.25201e-10	0	Cd47		response to interferon-beta (GO:0035456)	0.0581693	IFITM3;IFITM2;IRF1
Cebpb	0.551712	0.492	0.351	1.11042e-09	0	Cebpb		regulation of tumor necrosis factor-mediated signaling pathway (GO:0010803)	0.0586865	UBB;UBC;RACK1;RIPK1;GAS6
Rpl15	0.339123	0.787	0.706	1.16726e-09	0	Rpl15		cellular iron ion homeostasis (GO:0006879)	0.0586865	SCARA5;UBB;MYC;UBC;HMOX1
Nudt4	0.554334	0.464	0.327	1.23364e-09	0	Nudt4		axon guidance (GO:0007411)	0.0589998	NRP1;CXCL12;NFIB;FEZ1;GRB10;FYN;SPTAN1;NTN1;SPTBN1
Rpl11	0.352066	0.821	0.75	1.73759e-09	0	Rpl11		regulation of nitric-oxide synthase activity (GO:0050999)	0.0606699	HSP90AA1;DDAH2;EGFR;CYGB
Sfpq	0.391952	0.721	0.604	1.99171e-09	0	Sfpq		endoderm formation (GO:0001706)	0.0606699	MMP14;COL4A2;MMP2;LAMB1
Fgfr1	0.433277	0.511	0.371	2.0275e-09	0	Fgfr1		regulation of response to DNA damage stimulus (GO:2001020)	0.0606699	BCLAF1;MYC;MCL1;IER3
Nfia	0.457668	0.438	0.307	2.42144e-09	0	Nfia		regulation of blood circulation (GO:1903522)	0.0606699	ACE;CELF2;ECE1;SRI
Ripk1	0.520751	0.364	0.229	2.87745e-09	0	Ripk1		epithelial cell migration (GO:0010631)	0.0606699	DPP4;NRP1;ZEB2;FAP
Rpl35a	0.43511	0.637	0.522	3.10277e-09	0	Rpl35a		negative regulation of blood coagulation (GO:0030195)	0.0606699	PDGFRA;C1QTNF1;PLAU;CD34
Rhoj	0.459923	0.494	0.352	3.11373e-09	0	Rhoj		RNA transport (GO:0050658)	0.0606699	ZFP36;HNRNPA2B1;SRSF5;EIF4E;TGFBR2;ZFP36L1
Hdgfl3	0.429837	0.252	0.125	3.58058e-09	0	Hdgfl3		ERBB signaling pathway (GO:0038127)	0.0606699	HSP90AA1;EFEMP1;UBB;UBC;PLCE1;EGFR
Clip4	0.465606	0.273	0.143	3.89285e-09	0	Clip4		negative regulation of cellular macromolecule biosynthetic process (GO:2000113)	0.0606699	HSPA8;JUN;BTG2;DDX3X;SMURF2;DAPK1;ARID5A;KLF4;BCLAF1;SBNO2;SFPQ;ZEB1;SFRP2;NCL;IRF1;RACK1;RLIM;ID3;GAS6;S100A11
Ptgfrn	0.454385	0.552	0.43	5.30498e-09	0	Ptgfrn		BMP signaling pathway (GO:0030509)	0.0613882	TMEM100;DDX5;TGFB2;SMURF2;UBE2D3;FSTL1
Lgals1	0.290425	0.8	0.654	6.69546e-09	0	Lgals1		cellular response to organic substance (GO:0071310)	0.0613882	JUN;RAMP2;CLEC3B;TIPARP;RACK1;SIK1;KLF4;JUNB
Hspa5	0.263567	0.977	0.967	7.03341e-09	0	Hspa5		embryonic digestive tract development (GO:0048566)	0.0613882	PDGFRA;TGFB2;RARRES2
Atf4	0.378242	0.745	0.645	7.21146e-09	0	Atf4		error-prone translesion synthesis (GO:0042276)	0.0613882	UBB;UBC;REV3L
Ncl	0.344598	0.74	0.63	9.40675e-09	0	Ncl		purine nucleotide metabolic process (GO:0006163)	0.0613882	PNP;GDA;XDH
Nfe2l2	0.464886	0.381	0.248	1.06951e-08	0	Nfe2l2		positive regulation of gene silencing by miRNA (GO:2000637)	0.0613882	DDX5;ZFP36;EGFR
Npm1	0.363132	0.663	0.54	1.15527e-08	0	Npm1		telomere maintenance via telomerase (GO:0007004)	0.0613882	HSP90AA1;HSP90AB1;TNKS1BP1
Abca1	0.468455	0.266	0.142	1.46795e-08	0	Abca1		eye morphogenesis (GO:0048592)	0.0613882	EFEMP1;COL5A1;FBN1
Pros1	0.421445	0.438	0.299	1.60753e-08	0	Pros1		negative regulation of interferon-gamma production (GO:0032689)	0.0613882	PRNP;AXL;GAS6
Rcn1	0.449237	0.305	0.176	1.90641e-08	0	Rcn1		cellular response to estradiol stimulus (GO:0071392)	0.0613882	H2AFZ;NRIP1;EGFR
Nr4a3	0.549416	0.253	0.132	2.12024e-08	0	Nr4a3		receptor metabolic process (GO:0043112)	0.0613882	RAMP2;LRP1;NEDD4;ACKR3;NSG1
Selenow	0.404823	0.542	0.411	2.43523e-08	0	Selenow		integrin-mediated signaling pathway (GO:0007229)	0.0613882	NRP1;COL3A1;ADAMTS1;CD47;THY1
Igf2r	0.431448	0.425	0.292	2.51838e-08	0	Igf2r		positive regulation of stress fiber assembly (GO:0051496)	0.0613882	NRP1;MYOC;LPAR1;S100A10
Aldh2	0.404822	0.43	0.293	2.54577e-08	0	Aldh2		actin filament bundle assembly (GO:0051017)	0.0613882	LIMA1;BAIAP2;RND3;ADD1
Litaf	0.443114	0.281	0.153	2.76878e-08	0	Litaf		viral life cycle (GO:0019058)	0.0613882	HSP90AB1;UBB;NFIA;AXL;UBC;GAS6;KPNB1
Rlim	0.491179	0.385	0.257	2.89869e-08	0	Rlim		mRNA processing (GO:0006397)	0.0613882	SRRM2;HSPA8;DDX5;FUS;SFPQ;PCF11;HNRNPH1;HNRNPF;HNRNPA2B1;TRA2A;PABPC1;SRSF5;SF3B1
Il13ra1	0.443286	0.275	0.148	3.26742e-08	0	Il13ra1		DNA damage response, signal transduction by p53 class mediator (GO:0030330)	0.0613882	BTG2;NPM1;UBB;ATRX;UBC;TNKS1BP1
Jmjd1c	0.40591	0.712	0.604	3.30349e-08	0	Jmjd1c		positive regulation of DNA metabolic process (GO:0051054)	0.0613882	PDGFRA;PPP1R10;MYC;ATRX;IGF1;EGFR
Azin1	0.413199	0.599	0.491	4.05552e-08	0	Azin1		positive regulation of cell cycle arrest (GO:0071158)	0.0613882	BTG2;NPM1;UBB;FAP;UBC;TNKS1BP1
Tob2	0.459181	0.441	0.309	4.93173e-08	0	Tob2		positive regulation of insulin-like growth factor receptor signaling pathway (GO:0043568)	0.0613882	PHIP;IGF1
Ntn1	0.348398	0.607	0.465	5.40832e-08	0	Ntn1		substrate-dependent cell migration, cell extension (GO:0006930)	0.0613882	NRP1;NTN1
Dbi	0.489249	0.414	0.278	5.83147e-08	0	Dbi		regulation of myosin-light-chain-phosphatase activity (GO:0035507)	0.0613882	PPP1R12A;ROCK2
Rps11	0.296083	0.85	0.756	7.97367e-08	0	Rps11		cellular response to interferon-alpha (GO:0035457)	0.0613882	AXL;GAS6
Dleu2	0.556271	0.413	0.289	8.15317e-08	0	Dleu2		regulation of dendritic spine maintenance (GO:1902950)	0.0613882	PRNP;FYN
Ece1	0.410755	0.413	0.279	1.04936e-07	0	Ece1		oxygen transport (GO:0015671)	0.0613882	MYC;CYGB
Eif4e	0.504006	0.307	0.187	1.17133e-07	0	Eif4e		elastic fiber assembly (GO:0048251)	0.0613882	TNXB;LOXL1
Rpl14	0.3333	0.758	0.684	1.73636e-07	0	Rpl14		cellular response to laminar fluid shear stress (GO:0071499)	0.0613882	KLF4;NFE2L2
B4galt1	0.372844	0.436	0.303	2.44586e-07	0	B4galt1		pri-miRNA transcription from RNA polymerase II promoter (GO:0061614)	0.0613882	DDX5;KLF4
Snx18	0.437686	0.407	0.279	2.81628e-07	0	Snx18		positive regulation of extracellular matrix disassembly (GO:0090091)	0.0613882	PDPN;DDR2
Dnaja1	0.341337	0.846	0.775	3.14119e-07	0	Dnaja1		cytoplasmic sequestering of NF-kappaB (GO:0007253)	0.0613882	NFKBIA;TMSB4X
Nedd4	0.292762	0.884	0.829	3.81455e-07	0	Nedd4		positive regulation of apoptotic cell clearance (GO:2000427)	0.0613882	C4B;C3
Smurf2	0.476508	0.365	0.243	4.58952e-07	0	Smurf2		sequestering of extracellular ligand from receptor (GO:0035581)	0.0613882	LTBP1;FBN1
Rps8	0.33057	0.734	0.647	6.11687e-07	0	Rps8		regulation of chemokine biosynthetic process (GO:0045073)	0.0613882	EGR1;HMOX1
Hnrnpa2b1	0.262354	0.923	0.897	6.22193e-07	0	Hnrnpa2b1		negative regulation of platelet-derived growth factor receptor-beta signaling pathway (GO:2000587)	0.0613882	PDGFRA;LRP1
Zcchc24	0.417997	0.36	0.235	6.58168e-07	0	Zcchc24		positive regulation of macrophage migration (GO:1905523)	0.0613882	CSF1;RARRES2
Eif4g3	0.416804	0.347	0.225	7.96594e-07	0	Eif4g3		copper ion import (GO:0015677)	0.0613882	STEAP3;STEAP4
Efemp2	0.377058	0.251	0.14	1.01581e-06	0	Efemp2		positive regulation of membrane depolarization (GO:1904181)	0.0613882	MYOC;RACK1
Mycbp2	0.402637	0.54	0.423	1.21681e-06	0	Mycbp2		positive regulation of macrophage chemotaxis (GO:0010759)	0.0613882	CSF1;RARRES2
Axl	0.460216	0.619	0.507	1.42262e-06	0	Axl		regulation of Cdc42 protein signal transduction (GO:0032489)	0.0613882	ABCA1;NRP1
Lpp	0.392611	0.469	0.337	1.47452e-06	0	Lpp		regulation of protein metabolic process (GO:0051246)	0.0631762	ACE;LRP1;ROCK2;LTBP4;KLF4
Rps25	0.28903	0.825	0.766	1.71778e-06	0	Rps25		axonogenesis (GO:0007409)	0.0638123	NRP1;CXCL12;LUM;FEZ1;OGN;GRB10;FYN;BAIAP2;SPTAN1;NTN1;SPTBN1
Stk38	0.377933	0.264	0.15	1.90736e-06	0	Stk38		negative regulation of signaling (GO:0023057)	0.0640064	PDGFRA;NTRK2;AXL;EGFR;DDR2;FGFR1
Ywhag	0.408195	0.407	0.287	2.44062e-06	0	Ywhag		regulation of ossification (GO:0030278)	0.0644748	DDX5;TGFB2;LRP6;DDR2
2022-09-11	0.383688	0.419	0.297	3.17793e-06	0	2022-09-11		dendritic cell differentiation (GO:0097028)	0.065312	AXL;GAS6;TGFBR2
Rpl19	0.294462	0.875	0.823	3.6847e-06	0	Rpl19		RNA-dependent DNA biosynthetic process (GO:0006278)	0.065312	HSP90AA1;HSP90AB1;TNKS1BP1
Cgnl1	0.420481	0.343	0.219	3.89055e-06	0	Cgnl1		positive regulation of leukocyte cell-cell adhesion (GO:1903039)	0.065312	NR4A3;THY1;CD47
Rpsa	0.279299	0.887	0.859	4.17995e-06	0	Rpsa		regulation of cardiac muscle hypertrophy (GO:0010611)	0.065312	NR4A3;IGF1;IL6ST
Bclaf1	0.377919	0.472	0.355	4.30684e-06	0	Bclaf1		embryonic skeletal system morphogenesis (GO:0048704)	0.065312	PDGFRA;OSR2;TGFBR2
St3gal2	0.404717	0.279	0.167	4.50046e-06	0	St3gal2		embryonic skeletal system development (GO:0048706)	0.065312	PDGFRA;OSR2;SULF2
Rpl3	0.316103	0.791	0.711	4.60593e-06	0	Rpl3		cell chemotaxis (GO:0060326)	0.0657452	NRP1;PDGFRA;NR4A1;CXCL12;LPAR1
Col4a2	0.429957	0.428	0.302	4.90785e-06	0	Col4a2		muscle organ development (GO:0007517)	0.0657452	SGCE;LAMA2;AEBP1;SRI;IGF1
Atl2	0.415973	0.257	0.15	5.06714e-06	0	Atl2		negative regulation of cytokine production (GO:0001818)	0.0667791	PRNP;UBB;AXL;UBC;APOD;IRAK3;GAS6
Hspb1	0.538142	0.508	0.409	5.55146e-06	0	Hspb1		positive regulation of MAPK cascade (GO:0043410)	0.0681827	NRP1;PDGFRA;NTRK2;TGFB2;LPAR1;IGF1;EGFR;ICAM1;AXL;ACKR3;GAS6;DDR2;FGFR1
Txnip	0.535206	0.617	0.531	5.83163e-06	0	Txnip		negative regulation of protein catabolic process (GO:0042177)	0.068497	TIMP2;IRAK3;EGFR;AZIN1
Midn	0.405881	0.321	0.206	6.16368e-06	0	Midn		regulation of peptidyl-tyrosine phosphorylation (GO:0050730)	0.0690564	NRP1;PRNP;SFRP2;FYN;IGF1;EGFR
Fus	0.29298	0.727	0.621	6.95614e-06	0	Fus		positive regulation of leukocyte chemotaxis (GO:0002690)	0.0690564	CXCL12;CSF1;RARRES2;CXCL1;GAS6
Gnas	0.280322	0.89	0.85	7.62997e-06	0	Gnas		negative regulation of viral life cycle (GO:1903901)	0.0690564	IFITM3;IFITM2;GSN;TRIM35;ZC3HAV1
Acap2	0.408683	0.369	0.253	8.56814e-06	0	Acap2		regulation of tumor necrosis factor production (GO:0032680)	0.0690564	ZFP36;IRAK3;RIPK1;GAS6;CD34
Lhfp	0.346327	0.506	0.385	1.13539e-05	0	Lhfp		proteolysis (GO:0006508)	0.0708378	ACE;MMP2;ECE1;AEBP1;SRI;DPP4;MMP14;BMP1;FAP;CTSL;PLAU;ANPEP;CTSB
Egfr	0.325252	0.563	0.445	1.14824e-05	0	Egfr		regulation of calcium ion import (GO:0090279)	0.0718701	PRNP;CXCL12;FYN
Adamts5	0.481454	0.593	0.501	1.20631e-05	0	Adamts5		outflow tract septum morphogenesis (GO:0003148)	0.0718701	NRP1;TGFB2;TGFBR2
Tnks1bp1	0.372203	0.283	0.175	1.25212e-05	0	Tnks1bp1		cellular response to unfolded protein (GO:0034620)	0.0718701	HSPA8;HSPH1;HSPA5
Slc44a1	0.307663	0.585	0.487	1.39945e-05	0	Slc44a1		viral genome replication (GO:0019079)	0.0718701	NFIA;ROCK2;GAS6
Samhd1	0.401733	0.273	0.165	1.40047e-05	0	Samhd1		DNA damage response, signal transduction by p53 class mediator resulting in cell cycle arrest (GO:0006977)	0.0720208	BTG2;NPM1;UBB;UBC;TNKS1BP1
Tuba1a	0.313109	0.738	0.653	1.43524e-05	0	Tuba1a		negative regulation of epidermal growth factor receptor signaling pathway (GO:0042059)	0.0720208	ERRFI1;UBB;UBC;EGFR
Rps2	0.344273	0.562	0.462	1.89509e-05	0	Rps2		neuron migration (GO:0001764)	0.0720208	NRP1;NTRK2;NAV1;FGFR1
Hsph1	0.588622	0.564	0.483	2.3232e-05	0	Hsph1		positive regulation of developmental process (GO:0051094)	0.0720208	JUN;BMP1;HSP90AB1;SMURF2;JUNB;CD34;LRP6
Ints6	0.429449	0.449	0.33	2.331e-05	0	Ints6		cellular response to BMP stimulus (GO:0071773)	0.0720208	TMEM100;DDX5;TGFB2;SMURF2;UBE2D3;FSTL1
Atrx	0.364616	0.542	0.445	2.36327e-05	0	Atrx		positive regulation of macrophage differentiation (GO:0045651)	0.0720208	CSF1;RIPK1
Arl6ip1	0.36493	0.322	0.21	2.76278e-05	0	Arl6ip1		regulation of fibroblast apoptotic process (GO:2000269)	0.0720208	BTG1;GAS6
Rpl31	0.256202	0.808	0.74	2.88313e-05	0	Rpl31		mRNA cleavage (GO:0006379)	0.0720208	PCF11;RNASE4
Rps26	0.306797	0.686	0.594	3.87927e-05	0	Rps26		regulation of amyloid precursor protein catabolic process (GO:1902991)	0.0720208	PRNP;ROCK2
Acly	0.372957	0.305	0.197	3.87967e-05	0	Acly		cellular response to angiotensin (GO:1904385)	0.0720208	AHCYL1;NFKB1
Eif3f	0.343921	0.4	0.287	5.41543e-05	0	Eif3f		amyloid fibril formation (GO:1990000)	0.0720208	GSN;RIPK1
Ppp1r2	0.346802	0.534	0.435	8.36127e-05	0	Ppp1r2		positive regulation of alpha-beta T cell differentiation (GO:0046638)	0.0720208	PNP;TGFBR2
H2afz	0.371954	0.538	0.439	0.000104977	0	H2afz		positive regulation of transforming growth factor beta production (GO:0071636)	0.0720208	PTGS2;CD34
Nufip2	0.325874	0.511	0.409	0.000136882	0	Nufip2		regulation of PERK-mediated unfolded protein response (GO:1903897)	0.0720208	PPP1R15A;HSPA5
Rpl39	0.343093	0.415	0.304	0.000144881	0	Rpl39		regulation of transcription from RNA polymerase II promoter in response to oxidative stress (GO:0043619)	0.0720208	HMOX1;ATF4
Cstb	0.408537	0.269	0.172	0.0001731	0	Cstb		protein localization to endosome (GO:0036010)	0.0720208	NRP1;ACAP2
Baiap2	0.317639	0.376	0.26	0.000177015	0	Baiap2		positive regulation of monocyte differentiation (GO:0045657)	0.0720208	CSF1;ZFP36L1
Rbbp7	0.350462	0.417	0.301	0.000233272	0	Rbbp7		positive regulation of vasculogenesis (GO:2001214)	0.0720208	TMEM100;CD34
Spag9	0.352317	0.6	0.53	0.000242827	0	Spag9		regulation of nitrogen compound metabolic process (GO:0051171)	0.0720208	LRP1;ROCK2
Ddx3x	0.298515	0.811	0.757	0.000247904	0	Ddx3x		regulation of smooth muscle cell apoptotic process (GO:0034391)	0.0720208	IGF1;LRP6
Rps18	0.334797	0.467	0.371	0.000259794	0	Rps18		positive regulation of production of miRNAs involved in gene silencing by miRNA (GO:1903800)	0.0720208	DDX5;EGFR
Slc38a2	0.260267	0.835	0.767	0.000302392	0	Slc38a2		regulation of apoptotic cell clearance (GO:2000425)	0.0720208	C4B;C3
Tapbp	0.325452	0.357	0.248	0.000383254	0	Tapbp		negative regulation of protein modification process (GO:0031400)	0.0729559	PPP1R15A;PRNP;PLPP3;XDH;LRP6
Csnk1a1	0.301904	0.673	0.611	0.000386208	0	Csnk1a1		regulation of viral genome replication (GO:0045069)	0.0729559	IFITM3;IFITM2;DDX3X;PABPC1;ZC3HAV1
Ep400	0.363802	0.309	0.21	0.000405471	0	Ep400		signal transduction involved in mitotic G1 DNA damage checkpoint (GO:0072431)	0.0729559	BTG2;NPM1;UBB;UBC;TNKS1BP1
Snx2	0.334244	0.333	0.23	0.000499548	0	Snx2		nuclear-transcribed mRNA catabolic process, deadenylation-dependent decay (GO:0000288)	0.0729559	EIF4A1;ZFP36;TNKS1BP1;PABPC1;EIF4E
Mknk2	0.330287	0.376	0.265	0.000651898	0	Mknk2		positive regulation of ERK1 and ERK2 cascade (GO:0070374)	0.0735372	NRP1;PDGFRA;NTRK2;AXL;ACKR3;GAS6;EGFR;ICAM1;DDR2;FGFR1
Eml1	0.337944	0.303	0.201	0.000857511	0	Eml1		odontogenesis (GO:0042476)	0.0735372	OSR2;TGFB2;LAMB1;LRP6
Ackr3	0.45306	0.614	0.546	0.000865924	0	Ackr3		regulation of stress-activated MAPK cascade (GO:0032872)	0.0735372	TGFB2;MYC;EGFR;MAP4K4
Vasn	0.43364	0.454	0.369	0.000887976	0	Vasn		regulation of substrate adhesion-dependent cell spreading (GO:1900024)	0.0735372	NRP1;MYOC;PDPN;S100A10
Top1	0.362487	0.453	0.352	0.000917457	0	Top1		cellular response to peptide (GO:1901653)	0.0735372	PRNP;LRP1;IGF1;ZFP36L1
Add1	0.302585	0.334	0.229	0.000942066	0	Add1		negative regulation of proteolysis (GO:0045861)	0.0735372	CSTB;PRNP;ECM1;TIMP2
Sulf2	0.395714	0.355	0.254	0.00102606	0	Sulf2		negative regulation of viral transcription (GO:0032897)	0.0750282	IFITM3;JUN;ZFP36
Sri	0.302824	0.334	0.234	0.00105316	0	Sri		cellular response to amyloid-beta (GO:1904646)	0.0750282	PRNP;LRP1;IGF1
Nsd3	0.339893	0.405	0.312	0.00111256	0	Nsd3		negative regulation of cell growth (GO:0030308)	0.0750282	PPP2CA;TGFB2;SFRP2;DDX3X;BTG1;RACK1;RBBP7
Rpl34	0.313874	0.612	0.512	0.00114211	0	Rpl34		regulation of signal transduction (GO:0009966)	0.075086	PPP2CA;PDGFRA;NTRK2;ELF1;AXL;IGFBP4;PLCE1;EGFR;YWHAG;DDR2;FGFR1
Rnf19a	0.367618	0.326	0.23	0.00114865	0	Rnf19a		positive regulation of peptidyl-tyrosine phosphorylation (GO:0050731)	0.0780228	SOCS3;PRNP;NRP1;ACE;IGF1;IL6ST;GAS6
Ppp1r12a	0.323441	0.313	0.218	0.00123819	0	Ppp1r12a		regulation of telomerase activity (GO:0051972)	0.0786587	HSP90AA1;HSP90AB1;MYC;KLF4
Adamtsl3	0.419931	0.293	0.2	0.00158819	0	Adamtsl3		nuclear-transcribed mRNA catabolic process (GO:0000956)	0.0796556	PPP2CA;EIF4A1;ZFP36;DDX5;TNKS1BP1;PABPC1;EIF4E;PNRC1;ZFP36L1
Dlc1	0.347062	0.458	0.358	0.00196197	0	Dlc1		cellular response to reactive oxygen species (GO:0034614)	0.0796556	PDGFRA;JUN;FOS;EGFR;NFE2L2
Rpl21	0.312494	0.504	0.408	0.00199969	0	Rpl21		negative regulation of blood vessel morphogenesis (GO:2000181)	0.0796556	TGFB2;COL4A2;ROCK2;KLF4;XDH
Btg1	0.354282	0.557	0.481	0.00223484	0	Btg1		negative regulation of apoptotic signaling pathway (GO:2001234)	0.0796556	DDX3X;PHIP;RIPK1;IGF1;MCL1
BC005537	0.298662	0.707	0.642	0.00227826	0	BC005537		peptidyl-serine phosphorylation (GO:0018105)	0.0798503	ROCK2;CSNK1A1;STK38;MKNK2;RIPK1;TOP1;GAS6;TGFBR2
Hnrnpf	0.273868	0.594	0.499	0.002414	0	Hnrnpf		plasma membrane bounded cell projection organization (GO:0120036)	0.0836851	LIMA1;BTG2;MYOC;NEDD4;PDPN;LAMB1;HDGFL3
Ifi27	0.321919	0.486	0.4	0.00297173	0	Ifi27		negative regulation of ERBB signaling pathway (GO:1901185)	0.0837715	ERRFI1;UBB;UBC;EGFR
Vmp1	0.399672	0.273	0.18	0.00298665	0	Vmp1		JNK cascade (GO:0007254)	0.0838558	SPAG9;UBB;UBC;RIPK1;TRIB1
Arhgap21	0.302674	0.424	0.323	0.0032358	0	Arhgap21		regulation of macrophage cytokine production (GO:0010935)	0.0849406	TGFB2;IRAK3
Phip	0.305478	0.337	0.242	0.00376698	0	Phip		Cdc42 protein signal transduction (GO:0032488)	0.0849406	RHOJ;NTN1
Ier2	0.304513	0.557	0.458	0.00446072	0	Ier2		negative regulation of tyrosine phosphorylation of STAT protein (GO:0042532)	0.0849406	PPP2CA;SOCS3
Rock2	0.341323	0.635	0.561	0.00475993	0	Rock2		regulation of platelet-derived growth factor receptor-beta signaling pathway (GO:2000586)	0.0849406	PDGFRA;LRP1
Hspb8	0.315136	0.547	0.453	0.00489432	0	Hspb8		regulation of endoplasmic reticulum unfolded protein response (GO:1900101)	0.0849406	HSPA5;RACK1
Cped1	0.300216	0.389	0.279	0.00556465	0	Cped1		podosome assembly (GO:0071800)	0.0849406	SH3PXD2A;SH3PXD2B
Gng12	0.337314	0.313	0.223	0.00560498	0	Gng12		atrioventricular valve development (GO:0003171)	0.0849406	TGFB2;TGFBR2
Zbtb10	0.356923	0.327	0.24	0.00579888	0	Zbtb10		endothelial cell chemotaxis (GO:0035767)	0.0849406	NRP1;NR4A1
Hmgn3	0.347823	0.288	0.2	0.00585566	0	Hmgn3		positive regulation of endothelial cell proliferation (GO:0001938)	0.0870356	NRP1;NR4A1;ECM1;HMOX1;FGFR1
Kmt2c	0.293057	0.453	0.355	0.00599031	0	Kmt2c		extrinsic apoptotic signaling pathway (GO:0097191)	0.0870356	TGFB2;DDX3X;BAG3;RIPK1;MCL1
Trim35	0.320554	0.265	0.179	0.00624404	0	Trim35		negative regulation of immune system process (GO:0002683)	0.0878902	TGFB2;COL3A1;HMOX1;IRAK3
Sgce	0.291746	0.365	0.273	0.00778867	0	Sgce		positive regulation of actin filament bundle assembly (GO:0032233)	0.0878902	NRP1;MYOC;LPAR1;S100A10
Sat1	0.352546	0.579	0.501	0.0082569	0	Sat1		negative regulation of growth (GO:0045926)	0.0880545	PPP2CA;TGFB2;SFRP2;DDX3X;BTG1;RACK1;RBBP7
Atrnl1	0.341522	0.258	0.176	0.0097018	0	Atrnl1		cellular transition metal ion homeostasis (GO:0046916)	0.088432	PRNP;SCARA5;UBB;MYC;UBC;HMOX1
Rpl30	0.29571	0.598	0.518	0.0104846	0	Rpl30		regulation of cysteine-type endopeptidase activity involved in apoptotic process (GO:0043281)	0.088432	DDX3X;ARL6IP1;DAPK1;MYC;GAS6;KLF4
Naca	0.258438	0.615	0.538	0.0120217	0	Naca		response to glucocorticoid (GO:0051384)	0.088432	ZFP36;ZFP36L2;ZFP36L1
Srsf5	0.279252	0.66	0.592	0.012175	0	Srsf5		intrinsic apoptotic signaling pathway in response to endoplasmic reticulum stress (GO:0070059)	0.088432	PPP1R15A;CEBPB;ATF4
Myof	0.291882	0.421	0.326	0.0160957	0	Myof		negative regulation of oxidative stress-induced cell death (GO:1903202)	0.088432	HSPB1;NFE2L2;ATF4
Elf1	0.306431	0.394	0.304	0.0178627	0	Elf1		cellular response to interleukin-1 (GO:0071347)	0.0915628	NFKBIA;EGR1;UBB;IL1R1;UBC;IRAK3;SQSTM1;NFKB1
Plxdc2	0.287488	0.677	0.616	0.0184454	0	Plxdc2		regulation of innate immune response (GO:0045088)	0.095557	HSP90AB1;IRF1;IRAK3;SAMHD1;JAK1
1810013L24Rik	0.275492	0.381	0.287	0.0196812	0	1810013L24Rik		regulation of cytoskeleton organization (GO:0051493)	0.0957311	LRP1;ROCK2;DLC1;RHOJ;BAIAP2;RND3
Tsc22d2	0.319424	0.397	0.312	0.0208104	0	Tsc22d2		regulation of telomere maintenance (GO:0032204)	0.0957311	PPP1R10;MYC;ATRX
Svil	0.268378	0.297	0.204	0.0215961	0	Svil		peptide catabolic process (GO:0043171)	0.0957311	ACE;ANPEP;ECE1
Zeb1	0.327403	0.367	0.275	0.0216919	0	Zeb1		positive regulation of glucose transport (GO:0010828)	0.0957311	C3;NR4A3;IGF1
Ppp2ca	0.271774	0.53	0.448	0.0223049	0	Ppp2ca		regulation of vascular smooth muscle cell proliferation (GO:1904705)	0.0957311	JUN;MMP2;IGF1
Kpnb1	0.267828	0.36	0.267	0.0223577	0	Kpnb1		protein methylation (GO:0006479)	0.0957311	NSD3;EEF1A1;HSPA8;EEF2
Sptan1	0.25828	0.73	0.674	0.0223791	0	Sptan1		regulation of cell death (GO:0010941)	0.0957311	JUN;UBB;LRP1;DLC1;JUNB;IER3
Cavin3	0.291191	0.634	0.566	0.0245905	0	Cavin3		regulation of Notch signaling pathway (GO:0008593)	0.0957311	MMP14;TGFB2;UBB;UBC;EGFR
Zc3hav1	0.274709	0.285	0.197	0.0252398	0	Zc3hav1		positive regulation of proteasomal ubiquitin-dependent protein catabolic process (GO:0032436)	0.0957311	CSNK1A1;RNF19A;RACK1;TRIB1;NFE2L2
Lrp6	0.345484	0.446	0.366	0.0260897	0	Lrp6		interferon-gamma-mediated signaling pathway (GO:0060333)	0.0957311	IFNGR1;IRF1;B2M;ICAM1;JAK1
Map4k4	0.285042	0.484	0.394	0.0286372	0	Map4k4		negative regulation of response to cytokine stimulus (GO:0060761)	0.0957311	IRAK3;KLF4
Eef1b2	0.252676	0.633	0.566	0.0289837	0	Eef1b2		glomerular filtration (GO:0003094)	0.0957311	CD34;SULF2
Pds5b	0.290909	0.262	0.181	0.029091	0	Pds5b		regulation of phospholipase C activity (GO:1900274)	0.0957311	PDGFRA;FGFR1
Meg3	0.428697	0.449	0.361	0.034687	0	Meg3		endothelium development (GO:0003158)	0.0957311	KDM6B;CD34
Mafk	0.3008	0.288	0.206	0.0411859	0	Mafk		cellular response to thyroid hormone stimulus (GO:0097067)	0.0957311	CTSL;CTSB
Arl4a	0.317423	0.421	0.335	0.0435145	0	Arl4a		amino sugar metabolic process (GO:0006040)	0.0957311	GFPT2;ST3GAL1
Nsa2	0.278362	0.298	0.218	0.0438388	0	Nsa2		gas transport (GO:0015669)	0.0957311	MYC;CYGB
								regulation of actin filament length (GO:0030832)	0.0957311	CXCL12;SSH2
								regulation of actin filament-based movement (GO:1903115)	0.0957311	PDPN;SRI
								regulation of DNA-templated transcription, initiation (GO:2000142)	0.0957311	JUN;BCLAF1
								positive regulation of natural killer cell activation (GO:0032816)	0.0957311	AXL;GAS6
								negative regulation of cell activation (GO:0050866)	0.0957311	PDGFRA;C1QTNF1
								actin filament capping (GO:0051693)	0.0957311	GSN;ADD1
								positive regulation of smooth muscle cell migration (GO:0014911)	0.0957311	NRP1;IGF1
								protein localization to mitochondrion (GO:0070585)	0.0957311	DNAJA1;HK2
								regulation of phospholipase activity (GO:0010517)	0.0957311	LRP1;FGFR1
								regulation of mitochondrial depolarization (GO:0051900)	0.0957311	MYOC;RACK1
								regulation of mRNA 3'-end processing (GO:0031440)	0.0957311	AHCYL1;ZFP36L1
								positive regulation of execution phase of apoptosis (GO:1900119)	0.0957311	FAP;DLC1
								sequestering of actin monomers (GO:0042989)	0.0957311	GSN;TMSB4X
								intracellular cholesterol transport (GO:0032367)	0.0957311	ABCA1;LRP6
								positive regulation of sequence-specific DNA binding transcription factor activity (GO:0051091)	0.0971774	NFKBIA;NPM1;UBB;UBC;RIPK1;IRAK3;PLPP3;NFKB1;DDR2;LRP6
								negative regulation of multicellular organismal process (GO:0051241)	0.0990986	PPP2CA;PROCR;SFRP2;NFIB;GAS6;VASN;EGFR
								positive regulation of growth (GO:0045927)	0.0995343	MMP14;TGFB2;DDX3X;SFRP2;EGFR
								response to glucose (GO:0009749)	0.0995343	RACK1;LPL;IGF1;GAS6
								regulation of intrinsic apoptotic signaling pathway (GO:2001242)	0.0995343	BCLAF1;DDX3X;RACK1;MCL1
								negative regulation of JAK-STAT cascade (GO:0046426)	0.0995343	PPP2CA;SOCS3;FLRT2;ASPN
								response to growth factor (GO:0070848)	0.100232	MYC;RACK1;KLF4
								regulation of supramolecular fiber organization (GO:1902903)	0.100232	HSPA8;CXCL12;SSH2
								protein oligomerization (GO:0051259)	0.10127	PRNP;NPM1;SEPT11;SNX2;B4GALT1;AHNAK;MAT2A;ATL2;HMOX1;RIPK1
								G2/M transition of mitotic cell cycle (GO:0000086)	0.101339	HSP90AA1;TUBA1A;PPP1R12A;UBB;UBC;PHLDA1;YWHAG
								response to molecule of bacterial origin (GO:0002237)	0.101339	C4B;JUN;CXCL1;IRAK3;TRIB1;JUNB
								cell cycle G2/M phase transition (GO:0044839)	0.104955	HSP90AA1;TUBA1A;PPP1R12A;UBB;UBC;PHLDA1;YWHAG
								positive regulation of chemotaxis (GO:0050921)	0.105149	TMSB4X;RARRES2;HSPB1;CXCL1
								phosphorylation (GO:0016310)	0.105362	TGFB2;DAPK1;CSNK1A1;ROCK2;IRAK3;TGFBR2;STK38;MKNK2;FYN;SIK1;TOP1;GAS6;JAK1;MAP4K4;FGFR1
								receptor-mediated endocytosis (GO:0006898)	0.107358	HSP90AA1;RAMP2;HSPH1;LRP1;DLC1;NEDD4;ACKR3;IGF2R;LRP6
								positive regulation of NF-kappaB transcription factor activity (GO:0051092)	0.107358	NFKBIA;NPM1;UBB;UBC;RIPK1;IRAK3;NFKB1
								positive regulation of cytokine production (GO:0001819)	0.107358	C3;CEBPB;IRF1;RIPK1;PTGS2;IL6ST;CD34;NFKB1;ATF4;SULF2
								mRNA polyadenylation (GO:0006378)	0.107358	AHCYL1;PCF11;PABPC1
								telomere maintenance via telomere lengthening (GO:0010833)	0.107358	HSP90AA1;HSP90AB1;TNKS1BP1
								negative regulation of cell-matrix adhesion (GO:0001953)	0.107358	MYOC;DLC1;APOD
								positive regulation of substrate adhesion-dependent cell spreading (GO:1900026)	0.107358	NRP1;MYOC;S100A10
								regulation of blood vessel diameter (GO:0097746)	0.107358	ACE;HMOX1;ECE1
								cellular response to topologically incorrect protein (GO:0035967)	0.107358	HSPA8;HSPH1;HSPA5
								cellular response to metal ion (GO:0071248)	0.107455	PRNP;JUN;FOS;B2M;EGFR;ADD1
								protein complex assembly (GO:0006461)	0.107455	NPM1;SNX2;CXCL12;SH3PXD2A;AHNAK;CSNK1A1;MYC;SH3PXD2B;RIPK1
								protein heterooligomerization (GO:0051291)	0.107455	SEPT11;MAT2A;RIPK1;S100A10
								positive regulation of response to DNA damage stimulus (GO:2001022)	0.107455	DDX5;BCLAF1;MYC;EGFR
								interleukin-27-mediated signaling pathway (GO:0070106)	0.107455	IL6ST;JAK1
								positive regulation of extracellular matrix organization (GO:1903055)	0.107455	PDPN;DDR2
								regulation of hydrogen peroxide-induced cell death (GO:1903205)	0.107455	RIPK1;NFE2L2
								T cell differentiation in thymus (GO:0033077)	0.107455	ZFP36L2;ZFP36L1
								positive regulation of mesenchymal cell proliferation (GO:0002053)	0.107455	MYC;TGFBR2
								renal filtration (GO:0097205)	0.107455	CD34;SULF2
								negative regulation of cell division (GO:0051782)	0.107455	MYC;TXNIP
								response to thyroid hormone (GO:0097066)	0.107455	CTSL;CTSB
								interleukin-35-mediated signaling pathway (GO:0070757)	0.107455	IL6ST;JAK1
								UDP-N-acetylglucosamine biosynthetic process (GO:0006048)	0.107455	GFPT2;UAP1
								protein homooligomerization (GO:0051260)	0.109287	PRNP;B4GALT1;SCARA5;ATL2;MGST1;HMOX1;RIPK1;SAMHD1;GLS
								intrinsic apoptotic signaling pathway (GO:0097193)	0.109541	PPP1R15A;DDX5;CEBPB;DDX3X;ATF4;MCL1
								generation of neurons (GO:0048699)	0.111369	NRP1;NTRK2;TGFB2;ID3;NAV1;IER2;FGFR1
								protein localization to membrane (GO:0072657)	0.111699	RAMP2;ROCK2;SH3PXD2B;THY1;GAS6;SPTBN1;S100A10;LRP6
								receptor internalization (GO:0031623)	0.112487	RAMP2;LRP1;NEDD4;ACKR3
								RNA polyadenylation (GO:0043631)	0.112487	AHCYL1;PCF11;PABPC1
								chondrocyte differentiation (GO:0002062)	0.112487	OSR2;NFIB;SULF2
								positive regulation of protein tyrosine kinase activity (GO:0061098)	0.112487	PRNP;ACE;GAS6
								regulation of transmembrane receptor protein serine/threonine kinase signaling pathway (GO:0090092)	0.112487	SFRP4;SMURF2;LTBP4
								antigen processing and presentation of peptide antigen via MHC class I (GO:0002474)	0.112487	ACE;B2M;TAPBP
								primary neural tube formation (GO:0014020)	0.112487	TGFB2;DLC1;LRP6
								regulation of defense response (GO:0031347)	0.112487	SBNO2;TMSB4X;IRF1;PTGS2;SAMHD1
								cellular response to hypoxia (GO:0071456)	0.117605	UBB;MYC;UBE2D3;UBC;HMOX1;PTGS2;ZFP36L1
								cellular response to tumor necrosis factor (GO:0071356)	0.11919	NFKBIA;ZFP36;UBB;TMSB4X;UBC;RIPK1;ZFP36L2;ZFP36L1;NFE2L2
								regulation of protein kinase B signaling (GO:0051896)	0.11919	PDGFRA;MYOC;RACK1;FYN;GAS6;XDH;EGFR;FGFR1
								positive regulation of I-kappaB kinase/NF-kappaB signaling (GO:0043123)	0.11919	ECM1;LGALS1;UBB;UBC;LPAR1;HMOX1;RIPK1;LITAF
								cellular response to cadmium ion (GO:0071276)	0.11919	JUN;FOS;EGFR
								tube closure (GO:0060606)	0.11919	TGFB2;DLC1;LRP6
								protein alkylation (GO:0008213)	0.11919	EEF1A1;HSPA8;EEF2
								MyD88-dependent toll-like receptor signaling pathway (GO:0002755)	0.11919	UBB;UBC;IRAK3
								regulation of mesenchymal cell proliferation (GO:0010464)	0.11919	MYC;TGFBR2
								amino sugar biosynthetic process (GO:0046349)	0.11919	GFPT2;UAP1
								UDP-N-acetylglucosamine metabolic process (GO:0006047)	0.11919	GFPT2;UAP1
								entry of bacterium into host cell (GO:0035635)	0.11919	UBB;UBC
								regulation of cholesterol storage (GO:0010885)	0.11919	ABCA1;LPL
								alternative mRNA splicing, via spliceosome (GO:0000380)	0.11919	DDX5;SFPQ
								regulation of establishment of endothelial barrier (GO:1903140)	0.11919	ROCK2;ADD1
								cellular response to fluid shear stress (GO:0071498)	0.11919	KLF4;NFE2L2
								regulation of mononuclear cell migration (GO:0071675)	0.11919	CSF1;RARRES2
								response to interleukin-6 (GO:0070741)	0.11919	SBNO2;NFKB1
								regulation of protein import into nucleus, translocation (GO:0033158)	0.11919	IGF1;GAS6
								collagen metabolic process (GO:0032963)	0.11919	TNXB;COL5A1
								negative regulation of epithelial cell differentiation (GO:0030857)	0.11919	ZEB1;XDH
								regulation of angiotensin levels in blood (GO:0002002)	0.11919	ACE;ECE1
								keratan sulfate catabolic process (GO:0042340)	0.11919	LUM;OGN
								regulation of catabolic process (GO:0009894)	0.11919	FAP;RARRES2
								positive regulation of cell-substrate adhesion (GO:0010811)	0.121196	NRP1;CSF1;MYOC;S100A10
								positive regulation of mitotic cell cycle (GO:0045931)	0.121196	PPP1R10;PHIP;IGF1;EIF4E
								regulation of DNA binding (GO:0051101)	0.121196	NFKBIA;JUN;ID3;IGF1
								phagocytosis (GO:0006909)	0.124675	C3;GSN;LRP1;CSNK1A1;AXL;CD302;GAS6
								response to endoplasmic reticulum stress (GO:0034976)	0.125605	PPP1R15A;JUN;CEBPB;HSPA5;ATF3;ATF4
								regulation of actin cytoskeleton reorganization (GO:2000249)	0.12658	NRP1;PDGFRA;BAIAP2
								artery morphogenesis (GO:0048844)	0.12658	NRP1;TGFB2;LRP1
								response to estradiol (GO:0032355)	0.12658	H2AFZ;NRIP1;EGFR
								negative regulation of mitotic cell cycle phase transition (GO:1901991)	0.128735	UBB;UBC;KLF4;ZFP36L2;ZFP36L1
								activation of cysteine-type endopeptidase activity involved in apoptotic process (GO:0006919)	0.128735	IFI27;DLC1;RACK1;RIPK1;XDH
								regulation of protein serine/threonine kinase activity (GO:0071900)	0.131645	PPP2CA;DDX3X;THY1;TRIB1;LRP6
								cell morphogenesis involved in differentiation (GO:0000904)	0.131645	NRP1;LAMB1;LAMC1;ANTXR1
								negative regulation of macrophage derived foam cell differentiation (GO:0010745)	0.131645	ABCA1;NFKBIA
								regulation of granulocyte chemotaxis (GO:0071622)	0.131645	CSF1;RARRES2
								nucleotide-sugar metabolic process (GO:0009225)	0.131645	UGDH;GFPT2
								embryonic appendage morphogenesis (GO:0035113)	0.131645	TGFB2;LRP6
								regulation of biomineral tissue development (GO:0070167)	0.131645	GAS6;DDR2
								regulation of triglyceride biosynthetic process (GO:0010866)	0.131645	C3;SIK1
								regulation of production of miRNAs involved in gene silencing by miRNA (GO:1903798)	0.131645	DDX5;EGFR
								regulation of macrophage differentiation (GO:0045649)	0.131645	CSF1;RIPK1
								pathway-restricted SMAD protein phosphorylation (GO:0060389)	0.131645	TGFB2;TGFBR2
								leukocyte differentiation (GO:0002521)	0.131645	AXL;GAS6
								regulation of execution phase of apoptosis (GO:1900117)	0.131645	FAP;DLC1
								protein localization to endoplasmic reticulum (GO:0070972)	0.131645	PPP1R15A;HSPA5
								regulation of endothelial cell chemotaxis (GO:2001026)	0.131645	TMSB4X;HSPB1
								cellular response to low-density lipoprotein particle stimulus (GO:0071404)	0.131645	ABCA1;LPL
								prostanoid biosynthetic process (GO:0046457)	0.131645	MGST1;PTGS2
								high-density lipoprotein particle assembly (GO:0034380)	0.131645	ABCA1;BMP1
								negative regulation of chemokine production (GO:0032682)	0.131645	APOD;KLF4
								negative regulation of tumor necrosis factor superfamily cytokine production (GO:1903556)	0.131645	IRAK3;GAS6;CD34
								positive regulation of protein dephosphorylation (GO:0035307)	0.131645	PPP1R15A;HSP90AB1;DLC1
								regulation of protein export from nucleus (GO:0046825)	0.131645	IFI27;BAG3;GAS6
								negative regulation of extrinsic apoptotic signaling pathway via death domain receptors (GO:1902042)	0.131645	HMOX1;RIPK1;ICAM1
								response to cadmium ion (GO:0046686)	0.131645	JUN;FOS;EGFR
								regulation of programmed cell death (GO:0043067)	0.135014	STEAP3;TGFB2;LGALS1;UBB;DAPK1;UBC;RIPK1;FYN;TPT1;CTSB;MAP4K4
								positive regulation of protein catabolic process (GO:0045732)	0.135197	HSP90AA1;LRP1;SMURF2;TIPARP;NEDD4
								positive regulation of multicellular organismal process (GO:0051240)	0.135481	TGFB2;BMP1;SMURF2;LRP1;PDPN;GAS6;CD34;TGFBR2;LRP6
								positive regulation of cysteine-type endopeptidase activity (GO:2001056)	0.135969	DDX3X;DAPK1;MYC;FYN
								positive regulation of DNA biosynthetic process (GO:2000573)	0.135969	HSP90AA1;HSP90AB1;MYC;KLF4
								fat cell differentiation (GO:0045444)	0.135969	NR4A1;STEAP4;NR4A3;KLF4
								positive regulation of cell cycle (GO:0045787)	0.140277	TGFB2;HSP90AB1;CCNL1;EIF4E;LRP6
								positive regulation of telomere maintenance (GO:0032206)	0.140492	PPP1R10;ATRX;HNRNPA2B1
								positive regulation of myeloid leukocyte differentiation (GO:0002763)	0.140492	CSF1;RIPK1;ZFP36L1
								modification-dependent protein catabolic process (GO:0019941)	0.14222	SMURF2;NEDD4;UBE2D3;UBC;RLIM;RBBP6;SQSTM1
								chromosome organization (GO:0051276)	0.14222	UBB;MYC;UBC;GEM
								positive regulation of protein transport (GO:0051222)	0.14222	TGFB2;RACK1;IGF1;MYH10
								phosphatidylinositol-mediated signaling (GO:0048015)	0.14222	PDGFRA;IGF1;ZFP36L1;FGFR1
								regulation of fibroblast migration (GO:0010762)	0.144017	HAS1;DDR2
								positive regulation of cell adhesion mediated by integrin (GO:0033630)	0.144017	TGFB2;SFRP2
								gliogenesis (GO:0042063)	0.144017	TGFB2;NFIB
								regulation of platelet aggregation (GO:0090330)	0.144017	C1QTNF1;PDPN
								endoplasmic reticulum tubular network organization (GO:0071786)	0.144017	ARL6IP1;ATL2
								positive regulation of response to cytokine stimulus (GO:0060760)	0.144017	AXL;GAS6
								negative regulation of Rho protein signal transduction (GO:0035024)	0.144017	MYOC;DLC1
								negative regulation of focal adhesion assembly (GO:0051895)	0.144017	DLC1;APOD
								cardiac left ventricle morphogenesis (GO:0003214)	0.144017	SFRP2;TGFBR2
								copper ion transport (GO:0006825)	0.144017	STEAP3;STEAP4
								regulation of lymphocyte differentiation (GO:0045619)	0.144017	ZFP36L2;ZFP36L1
								cell migration involved in sprouting angiogenesis (GO:0002042)	0.144017	NRP1;NR4A1
								cellular response to osmotic stress (GO:0071470)	0.144017	DDX3X;ZFP36L1
								negative regulation of smooth muscle cell migration (GO:0014912)	0.144017	LRP1;TRIB1
								regulation of adaptive immune response (GO:0002819)	0.144017	IRF1;IL6ST
								negative regulation of T cell receptor signaling pathway (GO:0050860)	0.144017	PRNP;THY1
								positive regulation of cell-cell adhesion (GO:0022409)	0.145587	THY1;CD47;PLPP3
								positive regulation of cytokine-mediated signaling pathway (GO:0001961)	0.145587	CSF1;AXL;GAS6
								neural tube closure (GO:0001843)	0.145587	TGFB2;DLC1;LRP6
								stem cell differentiation (GO:0048863)	0.145587	TGFB2;ACE;LRP6
								positive regulation of nucleocytoplasmic transport (GO:0046824)	0.145587	BAG3;NEDD4;GAS6
								cellular glucose homeostasis (GO:0001678)	0.145587	RACK1;GAS6;HK2
								neuron development (GO:0048666)	0.150771	NTRK2;TGFB2;BTG2;MYOC;NEDD4;LAMB1;HDGFL3
								regulation of epidermal growth factor receptor signaling pathway (GO:0042058)	0.152432	ERRFI1;UBB;UBC;EGFR
								positive regulation of cell morphogenesis involved in differentiation (GO:0010770)	0.152432	NRP1;NTRK2;MYOC;S100A10
								regulation of transcription, DNA-templated (GO:0006355)	0.15336	CEBPB;DDX5;BTG1;JMJD1C;LITAF;EGFR;LRP6;PPP2CA;BCLAF1;SBNO2;MED13;EFEMP1;NFIL3;MYC;NFKBIZ;NRIP1;JUNB;EGR1;OSR2;HSPA8;JUN;NPM1;SMURF2;ATRX;ARID5A;FOS;IGF1;KLF4;NFKB1;FOSL2;KLF6;SFPQ;ELF1;ZEB1;SFRP2;NFIA;IRF1;RLIM;FOSB;ID3;PHIP;GAS6;ATF3;ATF4;NFE2L2
								positive regulation of leukocyte migration (GO:0002687)	0.15509	CXCL1;THY1;ICAM1
								negative regulation of DNA binding (GO:0043392)	0.15509	NFKBIA;JUN;ID3
								regulation of insulin receptor signaling pathway (GO:0046626)	0.15509	SOCS3;GRB10;IGF1
								regulation of peptidyl-serine phosphorylation (GO:0033135)	0.155345	SFRP2;RACK1;TNKS1BP1;GAS6;EGFR
								mitotic cytokinesis (GO:0000281)	0.155345	SEPT11;SNX18;MYH10;SPTBN1
								cellular response to lipid (GO:0071396)	0.155345	ZFP36;SBNO2;H2AFZ;ROCK2;AXL;NRIP1;NFKB1;EGFR
								atrioventricular valve morphogenesis (GO:0003181)	0.155345	TGFB2;TGFBR2
								positive regulation of alpha-beta T cell activation (GO:0046635)	0.155345	HSPH1;PNP
								NAD biosynthesis via nicotinamide riboside salvage pathway (GO:0034356)	0.155345	PNP;PTGS2
								negative regulation of adherens junction organization (GO:1903392)	0.155345	DLC1;APOD
								endocardial cushion morphogenesis (GO:0003203)	0.155345	TGFB2;TGFBR2
								substrate-dependent cell migration (GO:0006929)	0.155345	NRP1;NTN1
								transport along microtubule (GO:0010970)	0.155345	HSPA8;ARHGAP21
								cardiac muscle cell differentiation (GO:0055007)	0.155345	KDM6B;SIK1
								negative regulation of coagulation (GO:0050819)	0.155345	PROCR;CD34
								positive regulation of acute inflammatory response (GO:0002675)	0.155345	PTGS2;IL6ST
								response to cholesterol (GO:0070723)	0.155345	LRP6;TGFBR2
								vasculature development (GO:0001944)	0.155345	ERRFI1;PDGFRA
								regulation of macrophage chemotaxis (GO:0010758)	0.155345	CSF1;RARRES2
								positive regulation of cellular response to insulin stimulus (GO:1900078)	0.155345	RARRES2;IGF1
								negative regulation of platelet activation (GO:0010544)	0.155345	PDGFRA;C1QTNF1
								negative regulation of cytokine production involved in immune response (GO:0002719)	0.155345	TGFB2;IRAK3
								embryonic cranial skeleton morphogenesis (GO:0048701)	0.155345	PDGFRA;TGFBR2
								positive regulation of cysteine-type endopeptidase activity involved in apoptotic signaling pathway (GO:2001269)	0.155345	GSN;RIPK1
								positive regulation of protein export from nucleus (GO:0046827)	0.155345	BAG3;GAS6
								cellular response to interferon-gamma (GO:0071346)	0.157038	DAPK1;IFNGR1;IRF1;B2M;ICAM1;JAK1
								regulation of MAP kinase activity (GO:0043405)	0.158623	STK38;IRAK3;TRIB1;EGFR;FGFR1
								positive regulation of RNA metabolic process (GO:0051254)	0.159249	DDX5;EGFR;NFKB1
								positive regulation of peptide secretion (GO:0002793)	0.159249	TGFB2;IGF1;MYH10
								positive regulation of DNA replication (GO:0045740)	0.159249	PDGFRA;IGF1;EGFR
								regulation of sodium ion transport (GO:0002028)	0.159249	AHCYL1;NEDD4;SIK1
								negative regulation of tumor necrosis factor production (GO:0032720)	0.159249	IRAK3;GAS6;CD34
								positive regulation of osteoblast differentiation (GO:0045669)	0.159249	IGF1;IL6ST;DDR2
								positive regulation of protein binding (GO:0032092)	0.160214	PPP2CA;LRP1;B2M;ADD1
								protein localization to cell periphery (GO:1990778)	0.160214	RAMP2;ROCK2;GAS6;SPTBN1;S100A10;LRP6
								activation of MAPK activity (GO:0000187)	0.160214	SPAG9;UBB;UBC;PLCE1;RIPK1;IGF1
								regulation of ERK1 and ERK2 cascade (GO:0070372)	0.161695	NRP1;PDGFRA;NTRK2;AXL;ACKR3;GAS6;EGFR;ICAM1;DDR2;FGFR1
								regulation of proteasomal ubiquitin-dependent protein catabolic process (GO:0032434)	0.162344	HSP90AB1;CSNK1A1;RNF19A;RACK1;TRIB1
								negative regulation of translation (GO:0017148)	0.162344	BTG2;DDX3X;DAPK1;NCL;RACK1
								regulation of tyrosine phosphorylation of STAT protein (GO:0042509)	0.166892	PPP2CA;SOCS3;IGF1;IL6ST
								negative regulation of MAP kinase activity (GO:0043407)	0.166892	PPP2CA;DNAJA1;STK38;IRAK3
								mRNA catabolic process (GO:0006402)	0.166892	DDX5;ZFP36;ZFP36L2
								plasma membrane organization (GO:0007009)	0.166892	COL5A1;MYOF;SPTBN1
								regulation of cell morphogenesis involved in differentiation (GO:0010769)	0.166892	NEDD4;PDPN;SSH2
								positive regulation of epithelial cell apoptotic process (GO:1904037)	0.166892	SFRP4;GSN
								negative regulation of NF-kappaB import into nucleus (GO:0042347)	0.166892	NFKBIA;TMSB4X
								regulation of systemic arterial blood pressure by hormone (GO:0001990)	0.166892	ACE;ECE1
								DNA alkylation (GO:0006305)	0.166892	ATRX;FOS
								sialylation (GO:0097503)	0.166892	ST3GAL1;ST3GAL2
								embryonic digit morphogenesis (GO:0042733)	0.166892	OSR2;ECE1
								cytoplasmic sequestering of transcription factor (GO:0042994)	0.166892	NFKBIA;TMSB4X
								DNA methylation or demethylation (GO:0044728)	0.166892	ATRX;FOS
								bone morphogenesis (GO:0060349)	0.166892	OSR2;SFRP4
								regulation of stem cell proliferation (GO:0072091)	0.166892	ACE;ZFP36L1
								myoblast differentiation (GO:0045445)	0.166892	DDX5;IGF1
								regulation of glucose transport (GO:0010827)	0.166892	C3;NR4A3
								negative regulation of lipid storage (GO:0010888)	0.166892	ABCA1;NFKBIA
								positive regulation of DNA-templated transcription, initiation (GO:2000144)	0.166892	JUN;BCLAF1
								cell-matrix adhesion (GO:0007160)	0.169534	SGCE;COL3A1;DLC1;THY1;CD34
								regulation of Ras protein signal transduction (GO:0046578)	0.169534	ACAP2;TGFB2;PLCE1;IGF1;SQSTM1
								positive regulation of catabolic process (GO:0009896)	0.169534	LRP1;SMURF2;TIPARP;NEDD4
								cellular protein catabolic process (GO:0044257)	0.169534	FAP;CTSL;RIPK1;CTSB
								negative regulation of peptidase activity (GO:0010466)	0.169534	CSTB;ECM1;TIMP2;SERPING1
								second-messenger-mediated signaling (GO:0019932)	0.169534	PPP2CA;DDAH2;PLCE1;NUDT4
								regulation of translational initiation (GO:0006446)	0.169534	NPM1;DDX3X;HSPB1;EIF4G3
								actin filament organization (GO:0007015)	0.169899	GSN;TMOD2;RHOJ;BAIAP2;RND3;CGNL1
								regulation of osteoclast differentiation (GO:0045670)	0.173493	CEBPB;CSF1;FBN1
								negative regulation of Ras protein signal transduction (GO:0046580)	0.173493	TGFB2;MYOC;DLC1
								regulation of acute inflammatory response (GO:0002673)	0.174867	C4B;C3;PROS1;SERPING1;IL6ST;CFB
								kidney development (GO:0001822)	0.176657	OSR2;TGFB2;ACE;SULF2
								positive regulation of protein processing (GO:0010954)	0.179409	CLEC3B;GSN
								negative regulation of antigen receptor-mediated signaling pathway (GO:0050858)	0.179409	PRNP;THY1
								positive regulation of nitrogen compound metabolic process (GO:0051173)	0.179409	KLF4;NFKB1
								gastrulation (GO:0007369)	0.179409	NR4A3;LRP6
								negative regulation of interleukin-8 production (GO:0032717)	0.179409	TMSB4X;KLF4
								negative regulation of stress fiber assembly (GO:0051497)	0.179409	MYOC;DLC1
								negative regulation of phosphoprotein phosphatase activity (GO:0032515)	0.179409	PPP1R15A;ROCK2
								response to purine-containing compound (GO:0014074)	0.179409	JUN;JUNB
								positive regulation of signal transduction by p53 class mediator (GO:1901798)	0.179409	DDX5;UBB
								virion assembly (GO:0019068)	0.179409	UBB;UBC
								chaperone-mediated protein complex assembly (GO:0051131)	0.179409	HSP90AA1;HSP90AB1
								regulation of T cell migration (GO:2000404)	0.179409	CXCL12;APOD
								regulation of lamellipodium organization (GO:1902743)	0.179409	PDPN;SSH2
								regulation of establishment or maintenance of cell polarity (GO:0032878)	0.179409	ROCK2;RACK1
								platelet-derived growth factor receptor signaling pathway (GO:0048008)	0.179409	NRP1;PDGFRA
								viral entry into host cell (GO:0046718)	0.179409	AXL;GAS6
								retina homeostasis (GO:0001895)	0.180169	PRDX1;HSPB1;B2M
								positive regulation of endocytosis (GO:0045807)	0.180169	LRP1;AXL;GAS6;B2M
								cellular response to decreased oxygen levels (GO:0036294)	0.180169	MYC;HMOX1;PTGS2;ZFP36L1
								positive regulation of cell adhesion (GO:0045785)	0.180169	TGFB2;SFRP2;CXCL12;CD47
								mitotic cell cycle phase transition (GO:0044772)	0.180321	HSP90AA1;TUBA1A;PPP1R12A;UBB;MYC;UBC;PHLDA1;EIF4E;YWHAG
								ribonucleoprotein complex assembly (GO:0022618)	0.187432	HSP90AA1;NPM1;DDX3X;HSP90AB1;CELF2;SRSF5;SF3B1
								regulation of cell division (GO:0051302)	0.187914	SFRP2;MYC;RACK1;TXNIP
								skin development (GO:0043588)	0.188572	ERRFI1;COL3A1;COL5A1;COL5A3;TXNIP
								regulation of extrinsic apoptotic signaling pathway via death domain receptors (GO:1902041)	0.188572	HMOX1;RIPK1;ICAM1
								positive regulation of phagocytosis (GO:0050766)	0.188572	C3;C4B;GAS6
								positive regulation of reactive oxygen species metabolic process (GO:2000379)	0.188572	RIPK1;XDH;TGFBR2
								inositol lipid-mediated signaling (GO:0048017)	0.188572	PDGFRA;IGF1;FGFR1
								regulation of RNA metabolic process (GO:0051252)	0.188572	AHNAK;HNRNPH1;HNRNPF
								DNA replication-independent nucleosome assembly (GO:0006336)	0.188572	NPM1;ATRX;RBBP7
								cellular response to light stimulus (GO:0071482)	0.189249	NPM1;MYC;NEDD4;ATF4
								intracellular steroid hormone receptor signaling pathway (GO:0030518)	0.189249	DDX5;MED13;NEDD4;NRIP1
								negative regulation of epithelial cell proliferation (GO:0050680)	0.189249	TGFB2;SFRP2;NFIB;XDH
								RNA metabolic process (GO:0016070)	0.189249	EIF4A1;DDX5;DDX3X;HNRNPH1;NOVA1;HNRNPF;CELF2;HNRNPA2B1
								regulation of adherens junction organization (GO:1903391)	0.189249	ROCK2;ADD1
								regulation of amyloid-beta formation (GO:1902003)	0.189249	PRNP;ROCK2
								regulation of cellular response to transforming growth factor beta stimulus (GO:1903844)	0.189249	SMURF2;LTBP4
								regulation of keratinocyte proliferation (GO:0010837)	0.189249	ZFP36;ZFP36L1
								glucan biosynthetic process (GO:0009250)	0.189249	UBB;UBC
								maintenance of protein localization in organelle (GO:0072595)	0.189249	HSPA5;HK2
								prostaglandin biosynthetic process (GO:0001516)	0.189249	MGST1;PTGS2
								positive regulation of actin cytoskeleton reorganization (GO:2000251)	0.189249	NRP1;BAIAP2
								positive regulation of p38MAPK cascade (GO:1900745)	0.189249	XDH;GADD45G
								glycogen biosynthetic process (GO:0005978)	0.189249	UBB;UBC
								negative regulation of oxidative stress-induced intrinsic apoptotic signaling pathway (GO:1902176)	0.189249	HSPB1;NFE2L2
								blood vessel endothelial cell migration (GO:0043534)	0.189249	NRP1;NR4A1
								regulation of cellular response to growth factor stimulus (GO:0090287)	0.189249	SFRP4;FBN1
								DNA methylation (GO:0006306)	0.189249	ATRX;FOS
								positive regulation of carbohydrate metabolic process (GO:0045913)	0.189249	IGF1;NFKB1
								regulation of peptidase activity (GO:0052547)	0.189249	CSTB;ECM1
								cell-substrate adherens junction assembly (GO:0007045)	0.189249	DLC1;THY1
								response to organophosphorus (GO:0046683)	0.189249	JUN;JUNB
								focal adhesion assembly (GO:0048041)	0.189249	DLC1;THY1
								negative regulation of calcium-mediated signaling (GO:0050849)	0.189249	PRNP;SRI
								positive regulation of epithelial to mesenchymal transition (GO:0010718)	0.191882	TGFB2;PDPN;TGFBR2
								regulation of protein dephosphorylation (GO:0035304)	0.191882	PPP1R15A;PPP1R2;DLC1
								sensory organ development (GO:0007423)	0.191882	TGFB2;SH3PXD2B;ECE1
								positive regulation of Ras protein signal transduction (GO:0046579)	0.191882	COL3A1;LPAR1;IGF1
								response to cAMP (GO:0051591)	0.191882	JUN;JUNB;ZFP36L1
								negative regulation of cytokine secretion (GO:0050710)	0.191882	TMSB4X;GAS6;CD34
								androgen receptor signaling pathway (GO:0030521)	0.191882	DDX5;MED13;NRIP1
								negative regulation of catabolic process (GO:0009895)	0.191882	IRAK3;EGFR;AZIN1
								positive regulation of cytokine biosynthetic process (GO:0042108)	0.191882	EGR1;HSPB1;HMOX1
								positive regulation of protein kinase B signaling (GO:0051897)	0.193839	PDGFRA;MYOC;FYN;GAS6;EGFR;FGFR1
								cellular response to UV (GO:0034644)	0.194246	NPM1;MYC;NEDD4;ATF4
								regulation of protein localization to plasma membrane (GO:1903076)	0.194246	LRP1;SQSTM1;EGFR;SPTBN1
								RNA processing (GO:0006396)	0.195212	PPP2CA;SFPQ;HNRNPH1;NOVA1;HNRNPF;CELF2;HNRNPA2B1;SRSF5
								regulation of protein processing (GO:0070613)	0.198781	C4B;C3;PRNP;PROS1;SERPING1;CFB
								response to tumor necrosis factor (GO:0034612)	0.19905	ZFP36;RIPK1;ZFP36L2;ZFP36L1;NFE2L2
								negative regulation of intracellular signal transduction (GO:1902532)	0.199302	DDX3X;TMSB4X;RACK1;RIPK1;XDH;CGNL1;MCL1
								mesenchymal cell differentiation (GO:0048762)	0.199302	DDX5;TGFB2;LRP6
								negative regulation of cell projection organization (GO:0031345)	0.199302	PRNP;LPAR1;FYN
								spliceosomal complex assembly (GO:0000245)	0.199302	CELF2;SRSF5;SF3B1
								negative regulation of STAT cascade (GO:1904893)	0.199302	SOCS3;FLRT2;ASPN
								negative regulation of cysteine-type endopeptidase activity involved in apoptotic process (GO:0043154)	0.199302	DDX3X;ARL6IP1;GAS6;KLF4
								positive regulation of T cell activation (GO:0050870)	0.199302	PNP;CD47;THY1;IL6ST
								positive regulation of chromosome organization (GO:2001252)	0.199302	PPP1R10;ATRX
								error-free translesion synthesis (GO:0070987)	0.199302	UBB;UBC
								regulation of sprouting angiogenesis (GO:1903670)	0.199302	KLF4;JAK1
								endoplasmic reticulum mannose trimming (GO:1904380)	0.199302	UBB;UBC
								regulation of long-term synaptic potentiation (GO:1900271)	0.199302	NSG1;SQSTM1
								acylglycerol biosynthetic process (GO:0046463)	0.199302	LPL;PLCE1
								regulation of myotube differentiation (GO:0010830)	0.199302	MMP14;SIK1
								regulation of heterotypic cell-cell adhesion (GO:0034114)	0.199302	THY1;KLF4
								osteoclast differentiation (GO:0030316)	0.199302	SBNO2;CSF1
								regulation of transcription factor import into nucleus (GO:0042990)	0.199302	NFKBIA;BAG3
								striated muscle cell differentiation (GO:0051146)	0.199302	KDM6B;SIK1
								regulation of platelet activation (GO:0010543)	0.199302	PDGFRA;C1QTNF1
								positive regulation of phospholipase activity (GO:0010518)	0.199302	PDGFRA;FGFR1
								positive regulation of axon extension (GO:0045773)	0.199302	NRP1;NTN1
								response to UV (GO:0009411)	0.200523	NPM1;MYC;NEDD4;EGFR;ATF4
								protein localization to plasma membrane (GO:0072659)	0.204381	RAMP2;ROCK2;GAS6;SPTBN1;S100A10;LRP6
								negative regulation of angiogenesis (GO:0016525)	0.204381	TGFB2;COL4A2;ROCK2;KLF4
								regulation of osteoblast differentiation (GO:0045667)	0.204381	DDX5;IGF1;IL6ST;DDR2
								regulation of protein modification process (GO:0031399)	0.206411	PPP2CA;HSPB1;PHIP
								regulation of ion transmembrane transporter activity (GO:0032412)	0.206411	AHCYL1;NEDD4;RIPK1
								translesion synthesis (GO:0019985)	0.206411	UBB;UBC;REV3L
								stress-activated protein kinase signaling cascade (GO:0031098)	0.21152	UBB;UBC;NFKB1;MAP4K4
								cytoskeleton-dependent cytokinesis (GO:0061640)	0.21152	SEPT11;SNX18;MYH10;SPTBN1
								calcium-mediated signaling (GO:0019722)	0.21152	PRNP;PLCE1;EGFR;NUDT4
								activation of protein kinase activity (GO:0032147)	0.212016	TGFB2;UBB;UBC;PLCE1;IGF1;GAS6;GADD45G;MAP4K4;TGFBR2
								negative regulation of innate immune response (GO:0045824)	0.212603	SERPING1;IRAK3
								proteoglycan metabolic process (GO:0006029)	0.212603	IGF1;SULF2
								negative regulation of actin filament bundle assembly (GO:0032232)	0.212603	MYOC;DLC1
								wound healing, spreading of cells (GO:0044319)	0.212603	COL5A1;PDPN
								regulation of cholesterol transport (GO:0032374)	0.212603	LRP1;NFKB1
								regulation of calcium ion transmembrane transport (GO:1903169)	0.212603	PRNP;FYN
								regulation of anoikis (GO:2000209)	0.212603	SIK1;MCL1
								negative regulation of protein depolymerization (GO:1901880)	0.212603	LIMA1;HDGFL3
								striated muscle cell development (GO:0055002)	0.212603	TMOD2;IGF1
								regulation of response to cytokine stimulus (GO:0060759)	0.212603	ELF1;KLF4
								regulation of toll-like receptor signaling pathway (GO:0034121)	0.212603	IRF1;IRAK3
								cardiac ventricle morphogenesis (GO:0003208)	0.213418	TGFB2;SFRP2;TGFBR2
								response to hydrogen peroxide (GO:0042542)	0.213418	DLC1;HMOX1;NFE2L2
								regulation of interferon-gamma production (GO:0032649)	0.213418	PRNP;AXL;GAS6
								protein processing (GO:0016485)	0.215334	MMP14;PROS1;ECE1;AEBP1;GAS6
								actomyosin structure organization (GO:0031032)	0.215864	FRMD6;EPB41L2;TMOD2;MYH10
								regulation of inflammatory response (GO:0050727)	0.216023	NFKBIA;SBNO2;TNFAIP6;TMSB4X;LPL;PTGS2;KLF4
								neuron projection development (GO:0031175)	0.221214	BTG2;UBB;MYOC;NEDD4;LAMB1;HDGFL3;MAP4K4
								adenylate cyclase-modulating G-protein coupled receptor signaling pathway (GO:0007188)	0.221512	ABCA1;AKAP12;ADGRD1;RAMP2;LPAR1;GNAS
								sprouting angiogenesis (GO:0002040)	0.221512	NRP1;NR4A1;RAMP2
								positive regulation of viral life cycle (GO:1903902)	0.221512	DDX3X;LGALS1;PABPC1
								regulation of T cell activation (GO:0050863)	0.221512	GSN;THY1;CD47
								positive regulation of transport (GO:0051050)	0.221512	C3;NR4A3;LRP1
								carboxylic acid biosynthetic process (GO:0046394)	0.221512	UGDH;HAS1;GLS
								negative regulation of immune response (GO:0050777)	0.221512	TGFB2;COL3A1;IRAK3
								negative regulation of cysteine-type endopeptidase activity (GO:2000117)	0.221512	DDX3X;ARL6IP1;GAS6;KLF4
								Rho protein signal transduction (GO:0007266)	0.221512	RHOJ;PDPN;RND3;NTN1
								negative regulation of cell cycle (GO:0045786)	0.221512	NR4A1;BTG2;BTG1;TRIM35
								positive regulation of transcription from RNA polymerase II promoter involved in cellular response to chemical stimulus (GO:1901522)	0.223405	NFE2L2;ATF4
								positive regulation of transcription from RNA polymerase I promoter (GO:0045943)	0.223405	NCL;ATF4
								positive regulation of cellular component movement (GO:0051272)	0.223405	PDPN;NTN1
								mRNA transcription (GO:0009299)	0.223405	DDX5;ATF4
								cellular response to hexose stimulus (GO:0071331)	0.223405	RACK1;GAS6
								energy reserve metabolic process (GO:0006112)	0.223405	GFPT2;MYC
								histone lysine demethylation (GO:0070076)	0.223405	KDM6B;JMJD1C
								positive regulation of translational initiation (GO:0045948)	0.223405	PPP1R15A;DDX3X
								negative regulation of cytokine biosynthetic process (GO:0042036)	0.223405	ZFP36;KLF4
								negative regulation of protein tyrosine kinase activity (GO:0061099)	0.223405	ERRFI1;THY1
								response to nicotine (GO:0035094)	0.223405	HMOX1;NFKB1
								ventricular septum morphogenesis (GO:0060412)	0.223405	TGFB2;TGFBR2
								negative regulation of viral process (GO:0048525)	0.223405	IFITM3;ZFP36
								limb morphogenesis (GO:0035108)	0.223405	TGFB2;LRP6
								protein N-linked glycosylation (GO:0006487)	0.225866	B4GALT1;GFPT2;ST3GAL1;ST3GAL2
								regulation of protein complex assembly (GO:0043254)	0.225866	HSPA8;HSP90AA1;DDX3X;GSN
								positive regulation of proteasomal protein catabolic process (GO:1901800)	0.225866	CSNK1A1;RNF19A;RACK1;TRIB1
								peptidyl-tyrosine autophosphorylation (GO:0038083)	0.228439	FYN;EGFR;JAK1
								mRNA transport (GO:0051028)	0.228571	ZFP36;HNRNPA2B1;SRSF5;EIF4E;ZFP36L1
								peptidyl-serine modification (GO:0018209)	0.229821	ROCK2;CSNK1A1;STK38;MKNK2;TOP1;GAS6;TGFBR2
								mRNA 3'-end processing (GO:0031124)	0.233667	AHCYL1;PCF11;PABPC1;SRSF5
								positive regulation of signal transduction (GO:0009967)	0.233947	C3;TGFB2;AXL;GRB10;PHIP;IGF1;GAS6;SULF2
								protein complex disassembly (GO:0043241)	0.233947	CSNK1A1;LAMP2;LRP6
								interleukin-12-mediated signaling pathway (GO:0035722)	0.233947	HNRNPF;HNRNPA2B1;JAK1
								cartilage development (GO:0051216)	0.233947	OSR2;NFIB;SULF2
								RNA secondary structure unwinding (GO:0010501)	0.233947	EIF4A1;DDX5;DDX3X
								cellular response to interleukin-12 (GO:0071349)	0.233947	HNRNPF;HNRNPA2B1;JAK1
								regulation of cellular component movement (GO:0051270)	0.233947	ROCK2;PDPN;EGFR
								regulation of DNA metabolic process (GO:0051052)	0.233947	PPP2CA;MYC;RBBP6
								regulation of calcium ion transport into cytosol (GO:0010522)	0.233947	PRNP;FYN
								regulation of vascular endothelial growth factor receptor signaling pathway (GO:0030947)	0.233947	NEDD4;GRB10
								positive regulation of protein autophosphorylation (GO:0031954)	0.233947	ACE;TNKS1BP1
								NAD biosynthetic process (GO:0009435)	0.233947	PNP;PTGS2
								glutathione derivative biosynthetic process (GO:1901687)	0.233947	GSTM1;MGST1
								cellular response to nerve growth factor stimulus (GO:1990090)	0.233947	NTRK2;ACAP2
								protein homotrimerization (GO:0070207)	0.233947	SCARA5;MGST1
								positive regulation of protein targeting to membrane (GO:0090314)	0.233947	PRNP;FYN
								activation of phospholipase C activity (GO:0007202)	0.233947	LPAR1;EGFR
								negative regulation of myeloid cell differentiation (GO:0045638)	0.233947	ZFP36;ZFP36L1
								negative regulation of actin filament polymerization (GO:0030837)	0.233947	GSN;TMSB4X
								nucleotide-excision repair, DNA duplex unwinding (GO:0000717)	0.233947	UBB;UBC
								beta-catenin destruction complex disassembly (GO:1904886)	0.233947	CSNK1A1;LRP6
								negative regulation of protein import into nucleus (GO:0042308)	0.233947	APOD;GAS6
								glutathione derivative metabolic process (GO:1901685)	0.233947	GSTM1;MGST1
								positive regulation of phosphatase activity (GO:0010922)	0.233947	PPP1R15A;HSP90AB1
								negative regulation of phosphorylation (GO:0042326)	0.235629	PRNP;PLPP3;XDH;LRP6
								cAMP-mediated signaling (GO:0019933)	0.235629	ABCA1;ADGRD1;RAMP2;GNAS
								positive regulation of cell cycle process (GO:0090068)	0.242491	SVIL;FAP;ATRX;PHIP;IGF1
								regulation of protein secretion (GO:0050708)	0.242491	DPP4;TGFB2;MARCKS;IGF1;MYH10
								negative regulation of I-kappaB kinase/NF-kappaB signaling (GO:0043124)	0.242881	NFKBIA;TMSB4X;RIPK1
								polyol metabolic process (GO:0019751)	0.242881	PLCE1;SLC5A3;NUDT4
								negative regulation of cellular biosynthetic process (GO:0031327)	0.242881	SIK1;CD34;NFKB1
								positive regulation of apoptotic signaling pathway (GO:2001235)	0.242915	BCLAF1;GSN;RACK1;RIPK1
								regulation of protein activation cascade (GO:2000257)	0.24853	C4B;C3;PROS1;SERPING1;CFB
								cellular response to catecholamine stimulus (GO:0071870)	0.24853	NR4A3;ATF4
								nucleotide-excision repair, DNA gap filling (GO:0006297)	0.24853	UBB;UBC
								positive regulation of ERBB signaling pathway (GO:1901186)	0.24853	UBB;UBC
								nucleotide-excision repair, DNA damage recognition (GO:0000715)	0.24853	UBB;UBC
								membrane assembly (GO:0071709)	0.24853	SPTBN1;S100A10
								positive regulation of ATP metabolic process (GO:1903580)	0.24853	TMSB4X;IGF1
								pattern recognition receptor signaling pathway (GO:0002221)	0.252267	CTSL;IRAK3;CTSB
								regulation of complement activation (GO:0030449)	0.253784	C4B;C3;PROS1;SERPING1;CFB
								positive regulation of MAP kinase activity (GO:0043406)	0.257396	UBB;UBC;PLCE1;IGF1;EGFR;GADD45G;FGFR1
								adenylate cyclase-activating G-protein coupled receptor signaling pathway (GO:0007189)	0.257396	ABCA1;ADGRD1;RAMP2;GNAS
								positive regulation of translation (GO:0045727)	0.257396	NPM1;DDX3X;VIM;EEF2
								regulation of transcription from RNA polymerase II promoter in response to hypoxia (GO:0061418)	0.257396	UBB;UBE2D3;UBC;NFE2L2
								macroautophagy (GO:0016236)	0.259625	VMP1;UBB;LAMP2;UBC;SQSTM1
								cellular response to peptide hormone stimulus (GO:0071375)	0.259625	NR4A1;NR4A3;GNG12;NFKB1;ZFP36L1
								regulation of reactive oxygen species metabolic process (GO:2000377)	0.26199	RIPK1;XDH;TGFBR2
								regulation of endothelial cell proliferation (GO:0001936)	0.265438	NRP1;NR4A1;ECM1;XDH
								regulation of bone mineralization (GO:0030500)	0.272363	OSR2;ECM1;DDR2
								myeloid leukocyte differentiation (GO:0002573)	0.272363	SBNO2;CSF1;TGFBR2
								regulation of blood vessel endothelial cell migration (GO:0043535)	0.272363	TMSB4X;HSPB1;FGFR1
								negative regulation of viral genome replication (GO:0045071)	0.272363	IFITM3;IFITM2;ZC3HAV1
								heart morphogenesis (GO:0003007)	0.272363	TGFB2;FLRT2;DLC1
								nucleic acid metabolic process (GO:0090304)	0.272675	IGFBP4;HNRNPH1;HNRNPF;HNRNPA2B1
								positive regulation of stress-activated MAPK cascade (GO:0032874)	0.272675	TGFB2;RIPK1;XDH;GADD45G
								regulation of humoral immune response (GO:0002920)	0.277507	C4B;C3;PROS1;SERPING1;CFB
								dendritic spine organization (GO:0097061)	0.277507	PRNP;FYN
								positive regulation of purine nucleotide biosynthetic process (GO:1900373)	0.277507	RAMP2;TMSB4X
								camera-type eye development (GO:0043010)	0.277507	EFEMP1;FBN1
								macromolecule modification (GO:0043412)	0.277507	ST3GAL1;ST3GAL2
								positive regulation of endopeptidase activity (GO:0010950)	0.277507	ROCK2;FYN
								regulation of chemotaxis (GO:0050920)	0.277507	PDGFRA;RARRES2
								negative regulation of interleukin-6 production (GO:0032715)	0.277507	IRAK3;GAS6
								mRNA splice site selection (GO:0006376)	0.277507	CELF2;SRSF5
								protein alpha-1,2-demannosylation (GO:0036508)	0.277507	UBB;UBC
								transition metal ion homeostasis (GO:0055076)	0.277507	HMOX1;B2M
								negative regulation of T cell proliferation (GO:0042130)	0.277507	PRNP;CEBPB
								cytoplasmic pattern recognition receptor signaling pathway (GO:0002753)	0.277507	UBB;UBC
								positive regulation of binding (GO:0051099)	0.27757	LRP1;IGF1;B2M;ADD1
								protein catabolic process (GO:0030163)	0.27757	HSPA8;HSP90AA1;LAMP2;RIPK1
								Fc-epsilon receptor signaling pathway (GO:0038095)	0.27843	NFKBIA;JUN;NR4A3;UBB;UBC;FOS;NFKB1
								carboxylic acid transport (GO:0046942)	0.278922	SLC16A1;SLC1A5;SLC38A2
								negative regulation of nucleic acid-templated transcription (GO:1903507)	0.279345	HSPA8;JUN;SMURF2;ARID5A;KLF4;BCLAF1;SBNO2;SFPQ;ZEB1;SFRP2;IRF1;RLIM;ID3;GAS6
								regulation of immune effector process (GO:0002697)	0.282147	C4B;C3;PROS1;SERPING1;CFB
								negative regulation of NF-kappaB transcription factor activity (GO:0032088)	0.285142	NFKBIA;TMSB4X;IRAK3;KLF4
								ephrin receptor signaling pathway (GO:0048013)	0.285142	ROCK2;MMP2;ITSN1;FYN
								transcription from RNA polymerase II promoter (GO:0006366)	0.285338	EGR1;CEBPB;DDX5;CEBPD;KLF4;NFKB1;NR4A1;MED13;NR4A3;PCF11;IRF1;SRSF5;INTS6;ATF4;NFE2L2
								regulation of mitotic cell cycle phase transition (GO:1901990)	0.288129	HSP90AA1;TUBA1A;UBB;UBC;ZFP36L2;YWHAG;ZFP36L1
								viral process (GO:0016032)	0.288129	NFIA;UBB;NEDD4;UBC;FYN;EIF3F;GAS6;B2M
								chemokine-mediated signaling pathway (GO:0070098)	0.288129	CXCL12;ACKR3;CXCL1
								plasma membrane bounded cell projection morphogenesis (GO:0120039)	0.288129	SNX2;UBB;MAP4K4
								positive regulation of secretion by cell (GO:1903532)	0.288129	TGFB2;IGF1;MYH10
								signal peptide processing (GO:0006465)	0.288864	PROS1;GAS6
								regulation of voltage-gated calcium channel activity (GO:1901385)	0.288864	AHNAK;SRI
								lamellipodium organization (GO:0097581)	0.288864	ABLIM1;SNX2
								nucleotide-binding domain, leucine rich repeat containing receptor signaling pathway (GO:0035872)	0.288864	UBB;UBC
								prostaglandin metabolic process (GO:0006693)	0.288864	MGST1;PTGS2
								positive regulation of nuclear division (GO:0051785)	0.288864	PHIP;IGF1
								negative regulation of insulin receptor signaling pathway (GO:0046627)	0.288864	SOCS3;GRB10
								positive regulation of Rho protein signal transduction (GO:0035025)	0.288864	COL3A1;LPAR1
								positive regulation of embryonic development (GO:0040019)	0.288864	RACK1;IGF1
								positive regulation of peptidyl-serine phosphorylation (GO:0033138)	0.288864	SFRP2;TNKS1BP1;GAS6;EGFR
								chromatin remodeling (GO:0006338)	0.288864	KDM6B;NPM1;MYC;ATRX;TOP1
								positive regulation of protein import into nucleus (GO:0042307)	0.288864	BAG3;IGF1;EGFR
								embryonic organ development (GO:0048568)	0.288864	TGFB2;RARRES2;TGFBR2
								positive regulation of tyrosine phosphorylation of STAT protein (GO:0042531)	0.288864	SOCS3;IGF1;IL6ST
								regulation of cell cycle G2/M phase transition (GO:1902749)	0.288864	HSP90AA1;NPM1;TUBA1A;YWHAG
								regulation of neuron differentiation (GO:0045664)	0.288864	ZEB1;ID3;YWHAG;FGFR1
								cellular response to molecule of bacterial origin (GO:0071219)	0.288864	ZFP36;SBNO2;AXL;NFKB1
								Ras protein signal transduction (GO:0007265)	0.288864	JUN;RHOJ;PDPN;PLCE1;IGF1;RND3;NTN1;KPNB1
								positive regulation of glucose import (GO:0046326)	0.288864	RARRES2;IGF1
								apoptotic cell clearance (GO:0043277)	0.288864	LRP1;GAS6
								positive regulation of interferon-beta production (GO:0032728)	0.288864	DDX3X;IRF1
								regulation of p38MAPK cascade (GO:1900744)	0.288864	XDH;GADD45G
								negative regulation of catalytic activity (GO:0043086)	0.288864	PPP1R12A;DLC1
								positive regulation of cAMP metabolic process (GO:0030816)	0.288864	RAMP2;RACK1
								negative regulation of cellular response to insulin stimulus (GO:1900077)	0.288864	SOCS3;GRB10
								regulation of muscle contraction (GO:0006937)	0.288864	PLCE1;SRI
								regulation of T cell receptor signaling pathway (GO:0050856)	0.288864	PRNP;THY1
								positive regulation of protein serine/threonine kinase activity (GO:0071902)	0.288864	PPP2CA;DDX3X;CCNL1;EGFR;FGFR1
								regulation of type I interferon production (GO:0032479)	0.288864	UBB;IRF1;UBC;NFKB1
								intracellular transport of virus (GO:0075733)	0.288864	UBB;UBC;KPNB1
								transport of virus (GO:0046794)	0.288864	UBB;UBC;KPNB1
								negative regulation of supramolecular fiber organization (GO:1902904)	0.288864	LIMA1;HSPA8;HDGFL3
								regulation of phosphorylation (GO:0042325)	0.288864	PPP2CA;NRP1;HSPB1;PHIP;EGFR
								regulation of axonogenesis (GO:0050770)	0.288864	NTRK2;THY1;SSH2
								regulation of RNA splicing (GO:0043484)	0.288864	AHNAK;HNRNPH1;HNRNPF
								negative regulation of cellular response to growth factor stimulus (GO:0090288)	0.288864	SMURF2;NEDD4;SULF2
								Notch signaling pathway (GO:0007219)	0.288864	UBB;MYC;UBC
								enzyme linked receptor protein signaling pathway (GO:0007167)	0.288864	TRIO;CSF1;FYN;IL6ST;JAK1
								response to hexose (GO:0009746)	0.288864	LPL;IGF1
								negative regulation of small GTPase mediated signal transduction (GO:0051058)	0.288864	TGFB2;CGNL1
								negative regulation of myeloid leukocyte differentiation (GO:0002762)	0.288864	MYC;FBN1
								extrinsic apoptotic signaling pathway via death domain receptors (GO:0008625)	0.288864	DDX3X;BAG3
								regulation of protein transport (GO:0051223)	0.288864	DNAJA1;HSPA8
								regulation of protein targeting to membrane (GO:0090313)	0.288864	PRNP;FYN
								cellular response to glucose stimulus (GO:0071333)	0.288864	RACK1;GAS6
								ubiquitin-dependent protein catabolic process (GO:0006511)	0.288864	UBB;SMURF2;CSNK1A1;NEDD4;RNF19A;UBE2D3;UBC;RLIM;RBBP6;SQSTM1;NFE2L2
								regulation of protein localization to early endosome (GO:1902965)	0.288864	ROCK2
								regulation of glomerular filtration (GO:0003093)	0.288864	GAS6
								negative regulation of cholesterol storage (GO:0010887)	0.288864	ABCA1
								hindlimb morphogenesis (GO:0035137)	0.288864	OSR2
								polyamine biosynthetic process (GO:0006596)	0.288864	SAT1
								regulation of oxidative stress-induced neuron intrinsic apoptotic signaling pathway (GO:1903376)	0.288864	MCL1
								embryonic camera-type eye morphogenesis (GO:0048596)	0.288864	LRP6
								positive regulation of adaptive immune response (GO:0002821)	0.288864	IL6ST
								neuron projection maintenance (GO:1990535)	0.288864	PRNP
								embryonic camera-type eye development (GO:0031076)	0.288864	LRP6
								negative regulation of mRNA catabolic process (GO:1902373)	0.288864	PABPC1
								transmembrane receptor protein tyrosine phosphatase signaling pathway (GO:0007185)	0.288864	TRIO
								regulation of endothelial cell development (GO:1901550)	0.288864	ROCK2
								mesodermal cell fate commitment (GO:0001710)	0.288864	KLF4
								negative regulation of transforming growth factor beta production (GO:0071635)	0.288864	HSP90AB1
								B cell chemotaxis (GO:0035754)	0.288864	GAS6
								amylin receptor signaling pathway (GO:0097647)	0.288864	RAMP2
								positive regulation of hormone metabolic process (GO:0032352)	0.288864	EGR1
								negative regulation of translation in response to stress (GO:0032055)	0.288864	ATF4
								regulation of intrinsic apoptotic signaling pathway by p53 class mediator (GO:1902253)	0.288864	UBB
								embryonic skeletal joint development (GO:0072498)	0.288864	OSR2
								positive regulation of aspartic-type peptidase activity (GO:1905247)	0.288864	ROCK2
								cellular response to iron ion (GO:0071281)	0.288864	B2M
								vascular smooth muscle cell differentiation (GO:0035886)	0.288864	RAMP2
								striated muscle hypertrophy (GO:0014897)	0.288864	MYOC
								positive regulation of protein localization to early endosome (GO:1902966)	0.288864	ROCK2
								establishment of mitochondrion localization, microtubule-mediated (GO:0034643)	0.288864	UBB
								positive regulation of ATP biosynthetic process (GO:2001171)	0.288864	TMSB4X
								negative regulation of cellular response to hypoxia (GO:1900038)	0.288864	CD34
								negative regulation of stress-activated protein kinase signaling cascade (GO:0070303)	0.288864	MYC
								regulation of nuclear cell cycle DNA replication (GO:0033262)	0.288864	ATRX
								regulation of T cell tolerance induction (GO:0002664)	0.288864	TGFBR2
								positive regulation of amyloid-beta clearance (GO:1900223)	0.288864	LRP1
								astral microtubule organization (GO:0030953)	0.288864	KPNB1
								cellular response to monoamine stimulus (GO:0071868)	0.288864	NR4A3
								negative regulation of lymphocyte migration (GO:2000402)	0.288864	APOD
								positive regulation of extrinsic apoptotic signaling pathway via death domain receptors (GO:1902043)	0.288864	ATF3
								regulation of cardiac muscle cell apoptotic process (GO:0010665)	0.288864	PPP1R10
								vesicle fusion with endoplasmic reticulum-Golgi intermediate compartment (ERGIC) membrane (GO:1990668)	0.288864	TAPBP
								regulation of MHC class I biosynthetic process (GO:0045343)	0.288864	HSPH1
								collagen biosynthetic process (GO:0032964)	0.288864	COL5A1
								positive regulation of fibroblast migration (GO:0010763)	0.288864	DDR2
								vascular smooth muscle cell development (GO:0097084)	0.288864	RAMP2
								rRNA transport (GO:0051029)	0.288864	NPM1
								negative regulation of sterol transport (GO:0032372)	0.288864	NFKB1
								retinal ganglion cell axon guidance (GO:0031290)	0.288864	NRP1
								ear development (GO:0043583)	0.288864	ECE1
								choline catabolic process (GO:0042426)	0.288864	SLC44A1
								regulation of mesenchymal stem cell differentiation (GO:2000739)	0.288864	PDGFRA
								hematopoietic stem cell differentiation (GO:0060218)	0.288864	ACE
								platelet dense granule organization (GO:0060155)	0.288864	ABCA1
								spermine metabolic process (GO:0008215)	0.288864	SAT1
								nucleus localization (GO:0051647)	0.288864	SYNE2
								membrane raft assembly (GO:0001765)	0.288864	S100A10
								rescue of stalled ribosome (GO:0072344)	0.288864	RACK1
								regulation of glucokinase activity (GO:0033131)	0.288864	MIDN
								citrate metabolic process (GO:0006101)	0.288864	ACLY
								citrulline metabolic process (GO:0000052)	0.288864	DDAH2
								negative regulation of complement activation (GO:0045916)	0.288864	SERPING1
								antigen processing and presentation of endogenous peptide antigen (GO:0002483)	0.288864	B2M
								regulation of NK T cell activation (GO:0051133)	0.288864	HSPH1
								embryonic skeletal joint morphogenesis (GO:0060272)	0.288864	OSR2
								deadenylation-independent decapping of nuclear-transcribed mRNA (GO:0031087)	0.288864	PNRC1
								regulation of protein localization to cell cortex (GO:1904776)	0.288864	EPB41L2
								negative regulation of cellular extravasation (GO:0002692)	0.288864	CXCL12
								positive regulation of myeloid leukocyte cytokine production involved in immune response (GO:0061081)	0.288864	NR4A3
								response to UV-A (GO:0070141)	0.288864	EGFR
								acetyl-CoA biosynthetic process (GO:0006085)	0.288864	ACLY
								growth hormone secretion (GO:0030252)	0.288864	LTBP4
								gastrulation with mouth forming second (GO:0001702)	0.288864	LRP6
								response to lead ion (GO:0010288)	0.288864	PPP2CA
								regulation of hyaluronan biosynthetic process (GO:1900125)	0.288864	NFKB1
								regulation of response to wounding (GO:1903034)	0.288864	PLAU
								purine ribonucleoside monophosphate catabolic process (GO:0009169)	0.288864	NUDT4
								positive regulation of axon guidance (GO:1902669)	0.288864	NRP1
								corticosteroid receptor signaling pathway (GO:0031958)	0.288864	NEDD4
								positive regulation of protein import into nucleus, translocation (GO:0033160)	0.288864	IGF1
								response to heparin (GO:0071503)	0.288864	EGR1
								ribosomal small subunit export from nucleus (GO:0000056)	0.288864	NPM1
								gland morphogenesis (GO:0022612)	0.288864	TGFB2
								regulation of transforming growth factor beta2 production (GO:0032909)	0.288864	TGFB2
								positive regulation of protein localization to endosome (GO:1905668)	0.288864	ROCK2
								regulation of tooth mineralization (GO:0070170)	0.288864	ASPN
								dosage compensation by inactivation of X chromosome (GO:0009048)	0.288864	RLIM
								positive regulation of cholesterol storage (GO:0010886)	0.288864	LPL
								aggrephagy (GO:0035973)	0.288864	SQSTM1
								regulation of anion channel activity (GO:0010359)	0.288864	PRNP
								regulation of dendritic cell chemotaxis (GO:2000508)	0.288864	GAS6
								positive regulation of fever generation (GO:0031622)	0.288864	PTGS2
								glomerulus vasculature development (GO:0072012)	0.288864	CD34
								response to catecholamine (GO:0071869)	0.288864	NR4A3
								regulation of lysosomal protein catabolic process (GO:1905165)	0.288864	LRP1
								positive regulation of trophoblast cell migration (GO:1901165)	0.288864	SMURF2
								cellular response to cold (GO:0070417)	0.288864	NFKBIA
								chondrocyte development (GO:0002063)	0.288864	SULF2
								peptidyl-serine autophosphorylation (GO:0036289)	0.288864	RIPK1
								negative regulation of interleukin-6 secretion (GO:1900165)	0.288864	GAS6
								astrocyte activation (GO:0048143)	0.288864	LRP1
								positive regulation of fibroblast apoptotic process (GO:2000271)	0.288864	BTG1
								glucocorticoid receptor signaling pathway (GO:0042921)	0.288864	NEDD4
								regulation of osteoclast development (GO:2001204)	0.288864	FBN1
								positive regulation of aspartic-type endopeptidase activity involved in amyloid precursor protein catabolic process (GO:1902961)	0.288864	ROCK2
								fructose 6-phosphate metabolic process (GO:0006002)	0.288864	GFPT2
								stimulatory C-type lectin receptor signaling pathway (GO:0002223)	0.290502	NFKBIA;UBB;UBC;FYN;NFKB1
								chordate embryonic development (GO:0043009)	0.291785	RARRES2;SULF2;FGFR1
								protein import (GO:0017038)	0.291785	PPP1R10;LAMP2;KPNB1
								negative regulation of cellular catabolic process (GO:0031330)	0.291785	DLC1;TIMP2;MCL1
								endosomal transport (GO:0016197)	0.292025	ABCA1;SPAG9;SNX18;SNX2;UBB;UBC;NSG1;SQSTM1
								regulation of stem cell differentiation (GO:2000736)	0.294022	PDGFRA;UBB;UBC;ZFP36L2
								negative regulation of homeostatic process (GO:0032845)	0.298267	ZFP36;ZFP36L1
								RNA phosphodiester bond hydrolysis (GO:0090501)	0.298267	PCF11;RNASE4
								acute inflammatory response (GO:0002526)	0.298267	CEBPB;DLC1
								regulation of mRNA processing (GO:0050684)	0.298267	AHCYL1;ZFP36L1
								positive regulation of phosphate metabolic process (GO:0045937)	0.298267	NRP1;EGFR
								regulation of NIK/NF-kappaB signaling (GO:1901222)	0.298267	TMSB4X;EGFR
								regulation of defense response to virus by virus (GO:0050690)	0.298267	FYN;B2M
								ventricular septum development (GO:0003281)	0.298267	TGFB2;TGFBR2
								nucleotide-binding oligomerization domain containing signaling pathway (GO:0070423)	0.298267	UBB;UBC
								regulation of cell morphogenesis (GO:0022604)	0.298267	PDPN;PHIP
								regulation of actin polymerization or depolymerization (GO:0008064)	0.298267	CXCL12;SSH2
								epidermal growth factor receptor signaling pathway (GO:0007173)	0.299288	EFEMP1;PLCE1;EGFR
								regulation of neuron apoptotic process (GO:0043523)	0.299298	NTRK2;PRNP;TGFB2;ATF4
								tumor necrosis factor-mediated signaling pathway (GO:0033209)	0.300056	NFKBIA;UBB;TMSB4X;UBC;RIPK1
								innate immune response activating cell surface receptor signaling pathway (GO:0002220)	0.30118	NFKBIA;UBB;UBC;FYN;NFKB1
								regulation of JNK cascade (GO:0046328)	0.30118	RIPK1;EGFR;MAP4K4;GADD45G
								nucleotide-excision repair, preincision complex assembly (GO:0006294)	0.30118	UBB;UBC
								lung development (GO:0030324)	0.30118	ERRFI1;PDPN
								superoxide metabolic process (GO:0006801)	0.30118	SH3PXD2A;SH3PXD2B
								regulation of vasoconstriction (GO:0019229)	0.30118	ACE;ECE1
								cortical cytoskeleton organization (GO:0030865)	0.30118	ROCK2;RHOJ
								regulation of activated T cell proliferation (GO:0046006)	0.30118	PRNP;IGF1
								positive regulation of epidermal growth factor receptor signaling pathway (GO:0045742)	0.30118	UBB;UBC
								carbohydrate derivative biosynthetic process (GO:1901137)	0.30118	ST3GAL2;DDR2
								regulation of myoblast differentiation (GO:0045661)	0.30118	BTG1;ZFP36L1
								cellular response to lipopolysaccharide (GO:0071222)	0.30118	ZFP36;SBNO2;AXL;NFKB1
								protein-DNA complex assembly (GO:0065004)	0.30118	NPM1;UBB;ATRX;UBC
								renal system development (GO:0072001)	0.30118	TGFB2;ACE;SULF2
								cell junction assembly (GO:0034329)	0.30118	VMP1;RAMP2;FLNC
								regulation of extrinsic apoptotic signaling pathway (GO:2001236)	0.30118	PHIP;RIPK1;IGF1
								cytoskeleton organization (GO:0007010)	0.30118	RHOJ;PLCE1;PHIP;THY1;SYNE2
								angiotensin-activated signaling pathway (GO:0038166)	0.30118	AHCYL1
								adherens junction assembly (GO:0034333)	0.30118	RAMP2
								regulation of cyclic-nucleotide phosphodiesterase activity (GO:0051342)	0.30118	RACK1
								axon regeneration (GO:0031103)	0.30118	APOD
								intracellular sterol transport (GO:0032366)	0.30118	ABCA1
								modulation by symbiont of host cellular process (GO:0044068)	0.30118	KPNB1
								regulation of hormone biosynthetic process (GO:0046885)	0.30118	EGR1
								bleb assembly (GO:0032060)	0.30118	EMP1
								progesterone receptor signaling pathway (GO:0050847)	0.30118	NEDD4
								negative regulation of leukocyte migration (GO:0002686)	0.30118	HMOX1
								positive regulation of lipid transport (GO:0032370)	0.30118	LRP1
								positive regulation of sphingolipid biosynthetic process (GO:0090154)	0.30118	RACK1
								positive regulation of transmembrane transport (GO:0034764)	0.30118	AZIN1
								regulation of monocyte chemotactic protein-1 production (GO:0071637)	0.30118	APOD
								rRNA-containing ribonucleoprotein complex export from nucleus (GO:0071428)	0.30118	NPM1
								positive regulation of calcineurin-NFAT signaling cascade (GO:0070886)	0.30118	IGF1
								negative regulation of glial cell apoptotic process (GO:0034351)	0.30118	GAS6
								positive regulation of dendritic cell chemotaxis (GO:2000510)	0.30118	GAS6
								negative regulation of interleukin-8 secretion (GO:2000483)	0.30118	TMSB4X
								oxaloacetate metabolic process (GO:0006107)	0.30118	ACLY
								regulation of endothelial cell chemotaxis to fibroblast growth factor (GO:2000544)	0.30118	FGFR1
								regulation of tube diameter (GO:0035296)	0.30118	ACE
								ribosomal protein import into nucleus (GO:0006610)	0.30118	KPNB1
								nucleic acid transport (GO:0050657)	0.30118	HNRNPA2B1
								death-inducing signaling complex assembly (GO:0071550)	0.30118	RIPK1
								positive regulation of autophagy of mitochondrion (GO:1903599)	0.30118	HK2
								cellular response to leptin stimulus (GO:0044320)	0.30118	NR4A3
								positive regulation of blood vessel endothelial cell proliferation involved in sprouting angiogenesis (GO:1903589)	0.30118	HMOX1
								regulation of sterol transport (GO:0032371)	0.30118	LRP1
								lymphatic endothelial cell differentiation (GO:0060836)	0.30118	PDPN
								activation of MAPKKK activity (GO:0000185)	0.30118	GADD45G
								positive regulation of cyclin-dependent protein serine/threonine kinase activity involved in G1/S transition of mitotic cell cycle (GO:0031659)	0.30118	EGFR
								positive regulation of B cell differentiation (GO:0045579)	0.30118	MMP14
								L-cysteine metabolic process (GO:0046439)	0.30118	AHCYL1
								heme catabolic process (GO:0042167)	0.30118	HMOX1
								positive regulation of ER-associated ubiquitin-dependent protein catabolic process (GO:1903071)	0.30118	NFE2L2
								negative regulation of protein kinase activity by regulation of protein phosphorylation (GO:0044387)	0.30118	NPM1
								vascular endothelial growth factor signaling pathway (GO:0038084)	0.30118	NRP1
								porphyrin-containing compound catabolic process (GO:0006787)	0.30118	HMOX1
								cellular response to hydroxyurea (GO:0072711)	0.30118	ATRX
								positive regulation of NK T cell activation (GO:0051135)	0.30118	HSPH1
								protein localization to cytoplasmic stress granule (GO:1903608)	0.30118	DDX3X
								regulation of high voltage-gated calcium channel activity (GO:1901841)	0.30118	SRI
								regulation of vitamin D biosynthetic process (GO:0060556)	0.30118	NFKB1
								negative regulation of membrane protein ectodomain proteolysis (GO:0051045)	0.30118	TIMP2
								negative regulation of nitric oxide metabolic process (GO:1904406)	0.30118	CD34
								regulation of alpha-beta T cell differentiation (GO:0046637)	0.30118	PNP
								negative regulation of cardiocyte differentiation (GO:1905208)	0.30118	EGFR
								regulation of pinocytosis (GO:0048548)	0.30118	AXL
								pericardium morphogenesis (GO:0003344)	0.30118	LRP6
								positive regulation of sequestering of triglyceride (GO:0010890)	0.30118	LPL
								regulation of establishment of protein localization (GO:0070201)	0.30118	DNAJA1
								positive regulation of cell migration by vascular endothelial growth factor signaling pathway (GO:0038089)	0.30118	HSPB1
								pharyngeal arch artery morphogenesis (GO:0061626)	0.30118	TGFB2
								wound healing, spreading of epidermal cells (GO:0035313)	0.30118	COL5A1
								positive regulation of ceramide biosynthetic process (GO:2000304)	0.30118	RACK1
								hyaluronan biosynthetic process (GO:0030213)	0.30118	HAS1
								positive regulation of insulin receptor signaling pathway (GO:0046628)	0.30118	IGF1
								adenylate cyclase-activating dopamine receptor signaling pathway (GO:0007191)	0.30118	GNAS
								G-quadruplex DNA unwinding (GO:0044806)	0.30118	HNRNPA2B1
								negative regulation of nitric oxide biosynthetic process (GO:0045019)	0.30118	CD34
								xenobiotic catabolic process (GO:0042178)	0.30118	GSTM1
								regulation of cell-cell adhesion mediated by integrin (GO:0033632)	0.30118	DPP4
								regulation of calcidiol 1-monooxygenase activity (GO:0060558)	0.30118	NFKB1
								regulation of microtubule binding (GO:1904526)	0.30118	PPP2CA
								cellular response to platelet-derived growth factor stimulus (GO:0036120)	0.30118	HAS1
								negative regulation of glycoprotein biosynthetic process (GO:0010561)	0.30118	ITM2A
								regulation of RNA polymerase II regulatory region sequence-specific DNA binding (GO:1903025)	0.30118	TMSB4X
								cleavage furrow formation (GO:0036089)	0.30118	SNX18
								outer mitochondrial membrane organization (GO:0007008)	0.30118	HSP90AA1
								sensory organ morphogenesis (GO:0090596)	0.30118	COL5A1
								spermidine metabolic process (GO:0008216)	0.30118	SAT1
								detection of molecule of bacterial origin (GO:0032490)	0.30118	C4B
								regulation of transcription involved in cell fate commitment (GO:0060850)	0.30118	CEBPB
								regulation of systemic arterial blood pressure by renin-angiotensin (GO:0003081)	0.30118	ACE
								cellular response to cholesterol (GO:0071397)	0.30118	LRP6
								calcitonin family receptor signaling pathway (GO:0097646)	0.30118	RAMP2
								negative regulation of heart rate (GO:0010459)	0.30118	SRI
								positive regulation of CD4-positive, alpha-beta T cell activation (GO:2000516)	0.30118	TGFBR2
								regulation of relaxation of muscle (GO:1901077)	0.30118	SRI
								positive regulation of gastrulation (GO:2000543)	0.30118	RACK1
								vesicle organization (GO:0016050)	0.301659	SNX18;SNX2;SQSTM1;CD34;S100A10
								non-canonical Wnt signaling pathway (GO:0035567)	0.301659	SFRP4;SFRP2;UBB;SMURF2;UBC
								proteasomal protein catabolic process (GO:0010498)	0.301659	UBB;SMURF2;CSNK1A1;NEDD4;UBE2D3;UBC;RLIM;NFE2L2
								T cell receptor signaling pathway (GO:0050852)	0.301659	NFKBIA;UBB;UBC;FYN;THY1;NFKB1
								connective tissue development (GO:0061448)	0.301659	SH3PXD2B;SULF2
								positive regulation of cyclin-dependent protein serine/threonine kinase activity (GO:0045737)	0.301659	CCNL1;EGFR
								cellular response to drug (GO:0035690)	0.301659	MYC;GAS6
								activation of protein kinase B activity (GO:0032148)	0.301659	IGF1;GAS6
								activation of JUN kinase activity (GO:0007257)	0.301659	SPAG9;RIPK1
								phosphatidylinositol 3-kinase signaling (GO:0014065)	0.301659	IGF1;ZFP36L1
								regulation of blood coagulation (GO:0030193)	0.301659	FAP;CD34
								CENP-A containing nucleosome assembly (GO:0034080)	0.301659	NPM1;RBBP7
								CENP-A containing chromatin organization (GO:0061641)	0.301659	NPM1;RBBP7
								proteolysis involved in cellular protein catabolic process (GO:0051603)	0.304393	FAP;CTSL;UBC;CTSB
								actin cytoskeleton reorganization (GO:0031532)	0.312887	NRP1;GSN;ANTXR1
								positive regulation of T cell proliferation (GO:0042102)	0.312887	PNP;IGF1;IL6ST
								regulation of mitotic cell cycle (GO:0007346)	0.312887	BTG2;BTG1;TRIM35;SIK1;EIF4E;MAP4K4
								regulation of glucose import (GO:0046324)	0.313819	GRB10;IGF1
								organelle transport along microtubule (GO:0072384)	0.313819	ARHGAP21;UBB
								positive regulation of viral genome replication (GO:0045070)	0.313819	DDX3X;PABPC1
								regulation of protein autophosphorylation (GO:0031952)	0.313819	ERRFI1;TNKS1BP1
								positive regulation of interleukin-1 beta production (GO:0032731)	0.313819	EGR1;HSPB1
								protein destabilization (GO:0031648)	0.313819	PRNP;GSN
								regulation of heart contraction (GO:0008016)	0.313819	TGFB2;AHCYL1;CELF2;SRI
								positive regulation of type I interferon production (GO:0032481)	0.313819	DDX3X;IRF1;NFKB1
								diterpenoid metabolic process (GO:0016101)	0.313819	LRP1;RARRES2;LPL
								establishment of protein localization to organelle (GO:0072594)	0.313819	PPP1R10;HK2;KPNB1
								regulation of T cell proliferation (GO:0042129)	0.313819	CEBPB;PNP;IL6ST
								central nervous system neuron differentiation (GO:0021953)	0.313819	NTRK2;LRP6
								chromatin remodeling at centromere (GO:0031055)	0.313819	NPM1;RBBP7
								protein trimerization (GO:0070206)	0.313819	SCARA5;MGST1
								negative regulation of BMP signaling pathway (GO:0030514)	0.313819	SMURF2;FBN1
								negative regulation of receptor activity (GO:2000272)	0.313819	ERRFI1;SRI
								regulation of cell-cell adhesion (GO:0022407)	0.313819	DPP4;CD47
								negative regulation of fat cell differentiation (GO:0045599)	0.313819	TRIO;ZFP36L2
								regulation of erythrocyte differentiation (GO:0045646)	0.313819	ZFP36;ZFP36L1
								vasculogenesis (GO:0001570)	0.313819	RAMP2;TGFBR2
								global genome nucleotide-excision repair (GO:0070911)	0.313819	UBB;UBC
								oligosaccharide metabolic process (GO:0009311)	0.313819	B4GALT1;ST3GAL1;ST3GAL2
								biomineral tissue development (GO:0031214)	0.313819	DDR2
								neuron projection extension involved in neuron projection guidance (GO:1902284)	0.313819	NRP1
								barbed-end actin filament capping (GO:0051016)	0.313819	ADD1
								regulation of brown fat cell differentiation (GO:0090335)	0.313819	PTGS2
								lipoprotein transport (GO:0042953)	0.313819	LRP1
								regulation of establishment of protein localization to mitochondrion (GO:1903747)	0.313819	DNAJA1
								mast cell activation involved in immune response (GO:0002279)	0.313819	NR4A3
								ribosomal large subunit export from nucleus (GO:0000055)	0.313819	NPM1
								regulation of chaperone-mediated autophagy (GO:1904714)	0.313819	EEF1A1
								integrin activation (GO:0033622)	0.313819	CXCL12
								negative regulation of interleukin-1 production (GO:0032692)	0.313819	GAS6
								cellular response to interleukin-21 (GO:0098757)	0.313819	JAK1
								aorta development (GO:0035904)	0.313819	LRP1
								negative regulation of platelet aggregation (GO:0090331)	0.313819	C1QTNF1
								positive regulation of behavior (GO:0048520)	0.313819	NR4A3
								cytoskeletal anchoring at nuclear membrane (GO:0090286)	0.313819	SYNE2
								negative regulation of activated T cell proliferation (GO:0046007)	0.313819	PRNP
								interleukin-21-mediated signaling pathway (GO:0038114)	0.313819	JAK1
								negative regulation of monooxygenase activity (GO:0032769)	0.313819	NFKB1
								coronary vasculature morphogenesis (GO:0060977)	0.313819	NRP1
								negative regulation of glucose import (GO:0046325)	0.313819	GRB10
								establishment of Golgi localization (GO:0051683)	0.313819	ARHGAP21
								negative regulation of protein complex disassembly (GO:0043242)	0.313819	IRAK3
								regulation of ATP biosynthetic process (GO:2001169)	0.313819	TMSB4X
								regulation of endodeoxyribonuclease activity (GO:0032071)	0.313819	NPM1
								arachidonic acid secretion (GO:0050482)	0.313819	ACE
								axon extension involved in axon guidance (GO:0048846)	0.313819	NRP1
								Schwann cell development (GO:0014044)	0.313819	MYOC
								regulation of striated muscle cell differentiation (GO:0051153)	0.313819	SIK1
								positive regulation of catenin import into nucleus (GO:0035413)	0.313819	EGFR
								dimeric G-protein coupled receptor signaling pathway (GO:0038042)	0.313819	RAMP2
								positive regulation of protein localization to cell surface (GO:2000010)	0.313819	HSP90AB1
								positive regulation of metanephros development (GO:0072216)	0.313819	MYC
								response to hydroxyurea (GO:0072710)	0.313819	ATRX
								lung epithelium development (GO:0060428)	0.313819	ERRFI1
								regulation of chemokine secretion (GO:0090196)	0.313819	LPL
								positive regulation of tumor necrosis factor biosynthetic process (GO:0042535)	0.313819	HSPB1
								angiogenesis involved in wound healing (GO:0060055)	0.313819	CD34
								negative regulation of establishment of protein localization (GO:1904950)	0.313819	DNAJA1
								regulation of aspartic-type endopeptidase activity involved in amyloid precursor protein catabolic process (GO:1902959)	0.313819	ROCK2
								early endosome to Golgi transport (GO:0034498)	0.313819	SNX2
								arachidonate transport (GO:1903963)	0.313819	ACE
								membrane fusion involved in viral entry into host cell (GO:0039663)	0.313819	GAS6
								phospholipid homeostasis (GO:0055091)	0.313819	ABCA1
								polyol transport (GO:0015791)	0.313819	SLC5A3
								regulation of lipid transport (GO:0032368)	0.313819	LRP1
								cellular biogenic amine catabolic process (GO:0042402)	0.313819	SLC44A1
								ventricular trabecula myocardium morphogenesis (GO:0003222)	0.313819	TGFB2
								peripheral nervous system axon ensheathment (GO:0032292)	0.313819	MYOC
								regulation of sensory perception (GO:0051931)	0.313819	TMEM100
								negative regulation of neuron projection regeneration (GO:0070571)	0.313819	THY1
								response to hydroperoxide (GO:0033194)	0.313819	DAPK1
								monocyte activation (GO:0042117)	0.313819	CSF1
								peptidyl-diphthamide metabolic process (GO:0017182)	0.313819	EEF2
								mast cell degranulation (GO:0043303)	0.313819	NR4A3
								fusion of virus membrane with host plasma membrane (GO:0019064)	0.313819	GAS6
								negative regulation of vascular permeability (GO:0043116)	0.313819	RAMP2
								peptidyl-diphthamide biosynthetic process from peptidyl-histidine (GO:0017183)	0.313819	EEF2
								positive regulation of chemokine secretion (GO:0090197)	0.313819	LPL
								positive regulation of viral entry into host cell (GO:0046598)	0.313819	LGALS1
								aldehyde biosynthetic process (GO:0046184)	0.313819	DDR2
								lipoprotein localization (GO:0044872)	0.313819	LRP1
								response to leptin (GO:0044321)	0.313819	NR4A3
								interleukin-1 beta secretion (GO:0050702)	0.313819	ABCA1
								regulation of receptor binding (GO:1900120)	0.313819	B2M
								protein polyubiquitination (GO:0000209)	0.314748	WSB1;UBB;SMURF2;NEDD4;RNF19A;UBE2D3;UBC;RLIM;RBBP6
								protein localization to organelle (GO:0033365)	0.31486	PPP1R15A;DNAJA1;ACAP2;DDX3X
								positive regulation of JAK-STAT cascade (GO:0046427)	0.321789	SOCS3;IGF1;IL6ST
								glycogen metabolic process (GO:0005977)	0.322703	UBB;UBC
								negative regulation of neurogenesis (GO:0050768)	0.322703	COL3A1;ID3
								oligosaccharide biosynthetic process (GO:0009312)	0.322703	B4GALT1;ST3GAL2
								regulation of cell-substrate adhesion (GO:0010810)	0.322703	PDPN;THY1
								cellular response to glucose starvation (GO:0042149)	0.322703	HSPA5;ATF4
								mRNA stabilization (GO:0048255)	0.322703	ZFP36;PABPC1
								carboxylic acid metabolic process (GO:0019752)	0.322703	CYB5A;ST3GAL1
								positive regulation of locomotion (GO:0040017)	0.322703	RARRES2;NTN1
								small GTPase mediated signal transduction (GO:0007264)	0.328646	JUN;PLCE1;IGF1;NTN1
								regulation of JAK-STAT cascade (GO:0046425)	0.328732	SOCS3;FLRT2;ASPN
								Fc receptor mediated stimulatory signaling pathway (GO:0002431)	0.328732	HSP90AA1;NR4A3;HSP90AB1;FYN;BAIAP2
								positive regulation of hydrolase activity (GO:0051345)	0.328732	ARHGAP21;DNAJB1;SNX18;RACK1;THY1;S100A10
								positive regulation of muscle cell differentiation (GO:0051149)	0.328732	SPAG9;BTG1
								response to peptide (GO:1901652)	0.328732	PRNP;FYN
								endoplasmic reticulum organization (GO:0007029)	0.328732	VMP1;ATL2
								regulation of interferon-beta production (GO:0032648)	0.328732	DDX3X;IRF1
								regulation of protein ubiquitination (GO:0031396)	0.328732	DNAJA1;HSP90AA1;HSP90AB1;UBB
								regulation of immune response (GO:0050776)	0.328732	C3;COL3A1;TGFB2;IRF1;SAMHD1;B2M;CD34;ICAM1
								negative regulation of interleukin-17 production (GO:0032700)	0.328732	PRNP
								very-low-density lipoprotein particle remodeling (GO:0034372)	0.328732	LPL
								negative regulation of circadian rhythm (GO:0042754)	0.328732	SFPQ
								inositol metabolic process (GO:0006020)	0.328732	SLC5A3
								secretory granule organization (GO:0033363)	0.328732	ABCA1
								negative regulation of NIK/NF-kappaB signaling (GO:1901223)	0.328732	TMSB4X
								positive regulation of transcription of nuclear large rRNA transcript from RNA polymerase I promoter (GO:1901838)	0.328732	NCL
								negative regulation of cytokine production involved in inflammatory response (GO:1900016)	0.328732	APOD
								negative regulation of phagocytosis (GO:0050765)	0.328732	RACK1
								ornithine metabolic process (GO:0006591)	0.328732	AZIN1
								negative regulation of response to reactive oxygen species (GO:1901032)	0.328732	NFE2L2
								ATF6-mediated unfolded protein response (GO:0036500)	0.328732	HSPA5
								actin filament reorganization (GO:0090527)	0.328732	GSN
								epithelial cell apoptotic process (GO:1904019)	0.328732	GSN
								neuronal ion channel clustering (GO:0045161)	0.328732	MYOC
								actin crosslink formation (GO:0051764)	0.328732	BAIAP2
								regulation of amyloid precursor protein biosynthetic process (GO:0042984)	0.328732	ITM2A
								negative regulation of pri-miRNA transcription from RNA polymerase II promoter (GO:1902894)	0.328732	NFIB
								regulation of interleukin-1 secretion (GO:0050704)	0.328732	GAS6
								pericardium development (GO:0060039)	0.328732	LRP6
								regulation of muscle system process (GO:0090257)	0.328732	SRI
								regulation of ER-associated ubiquitin-dependent protein catabolic process (GO:1903069)	0.328732	NFE2L2
								embryonic digestive tract morphogenesis (GO:0048557)	0.328732	PDGFRA
								cellular response to dopamine (GO:1903351)	0.328732	ATF4
								embryonic forelimb morphogenesis (GO:0035115)	0.328732	OSR2
								regulation of cysteine-type endopeptidase activity involved in apoptotic signaling pathway (GO:2001267)	0.328732	GSN
								regulation of leukocyte mediated cytotoxicity (GO:0001910)	0.328732	ICAM1
								positive regulation of long-term synaptic potentiation (GO:1900273)	0.328732	SQSTM1
								nuclear migration (GO:0007097)	0.328732	SYNE2
								adipose tissue development (GO:0060612)	0.328732	SH3PXD2B
								interleukin-1 beta production (GO:0032611)	0.328732	ABCA1
								maintenance of protein localization in endoplasmic reticulum (GO:0035437)	0.328732	HSPA5
								central nervous system neuron development (GO:0021954)	0.328732	NTRK2
								response to dopamine (GO:1903350)	0.328732	ATF4
								negative regulation of gluconeogenesis (GO:0045721)	0.328732	SIK1
								chylomicron remodeling (GO:0034371)	0.328732	LPL
								regulation of sensory perception of pain (GO:0051930)	0.328732	TMEM100
								L-ascorbic acid metabolic process (GO:0019852)	0.328732	CYB5A
								regulation of skeletal muscle cell differentiation (GO:2001014)	0.328732	DDX5
								interleukin-1 secretion (GO:0050701)	0.328732	ABCA1
								sympathetic ganglion development (GO:0061549)	0.328732	NRP1
								positive regulation of phosphorylation of RNA polymerase II C-terminal domain (GO:1901409)	0.328732	CCNL1
								receptor recycling (GO:0001881)	0.328732	NSG1
								positive regulation of epidermis development (GO:0045684)	0.328732	SFRP4
								myeloid leukocyte mediated immunity (GO:0002444)	0.328732	ACE
								negative regulation of alcohol biosynthetic process (GO:1902931)	0.328732	NFKB1
								negative regulation of heterotypic cell-cell adhesion (GO:0034115)	0.328732	KLF4
								regulation of cell-cell adhesion involved in gastrulation (GO:0070587)	0.328732	KLF4
								negative regulation of vascular endothelial growth factor receptor signaling pathway (GO:0030948)	0.328732	NEDD4
								toll-like receptor 3 signaling pathway (GO:0034138)	0.328732	RIPK1
								protein hexamerization (GO:0034214)	0.328732	MAT2A
								negative regulation of lipid localization (GO:1905953)	0.328732	NFKBIA
								regulation of cell communication by electrical coupling involved in cardiac conduction (GO:1901844)	0.328732	SRI
								mast cell mediated immunity (GO:0002448)	0.328732	NR4A3
								negative regulation of amyloid-beta formation (GO:1902430)	0.328732	PRNP
								positive regulation of protein homooligomerization (GO:0032464)	0.328732	RACK1
								positive regulation of vascular endothelial cell proliferation (GO:1905564)	0.328732	FGFR1
								mesodermal cell differentiation (GO:0048333)	0.328732	KDM6B
								antigen processing and presentation of exogenous peptide antigen via MHC class I, TAP-independent (GO:0002480)	0.328732	B2M
								neuron projection organization (GO:0106027)	0.328732	PRNP
								DNA topological change (GO:0006265)	0.328732	TOP1
								regulation of glycoprotein biosynthetic process (GO:0010559)	0.328732	IGF1
								proteasome-mediated ubiquitin-dependent protein catabolic process (GO:0043161)	0.331251	UBB;HSPA5;SMURF2;CSNK1A1;NEDD4;UBE2D3;UBC;RLIM;NFE2L2
								negative regulation of protein serine/threonine kinase activity (GO:0071901)	0.332458	STK38;IRAK3;LRP6
								negative regulation of protein kinase B signaling (GO:0051898)	0.333254	RACK1;XDH
								regulation of ion transmembrane transport (GO:0034765)	0.333254	AHCYL1;NEDD4
								positive regulation of ATPase activity (GO:0032781)	0.333254	DNAJB1;TMSB4X
								sulfur compound catabolic process (GO:0044273)	0.333254	LUM;OGN
								regulation of primary metabolic process (GO:0080090)	0.338435	ABCA1;LRP1;ROCK2;TXNRD1;AZIN1
								neuron differentiation (GO:0030182)	0.338435	NTRK2;TGFB2;ID3;IER2;LRP6
								negative regulation of phosphatase activity (GO:0010923)	0.340494	PPP1R15A;TGFB2;PPP1R12A
								response to interferon-gamma (GO:0034341)	0.340494	IFITM3;IFITM2;DAPK1
								response to lipid (GO:0033993)	0.344077	JUN;CXCL1;IRAK3;TRIB1;JUNB
								histone exchange (GO:0043486)	0.344077	NPM1;RBBP7
								muscle cell differentiation (GO:0042692)	0.344077	DDX5;IGF1
								carbohydrate biosynthetic process (GO:0016051)	0.344077	B4GALT1;ST3GAL2
								regulation of muscle cell differentiation (GO:0051147)	0.344077	SPAG9;ZFP36L1
								centromere complex assembly (GO:0034508)	0.344077	NPM1;RBBP7
								cardiac muscle tissue development (GO:0048738)	0.344077	KDM6B;SIK1
								central nervous system development (GO:0007417)	0.344077	RCAN1;COL4A1;APOD;FYN;EML1;FGFR1;TGFBR2
								translational elongation (GO:0006414)	0.344077	EEF1B2;EEF1A1;RACK1;EEF2
								induction of positive chemotaxis (GO:0050930)	0.344077	CXCL12
								peptidyl-serine dephosphorylation (GO:0070262)	0.344077	PPP2CA
								membrane raft organization (GO:0031579)	0.344077	S100A10
								ganglion development (GO:0061548)	0.344077	NRP1
								negative regulation of sodium ion transmembrane transport (GO:1902306)	0.344077	NEDD4
								negative regulation of cholesterol transport (GO:0032375)	0.344077	NFKB1
								dorsal/ventral axis specification (GO:0009950)	0.344077	LRP6
								positive regulation of calcium ion import (GO:0090280)	0.344077	CXCL12
								regulation of myeloid leukocyte differentiation (GO:0002761)	0.344077	CEBPB
								regulation of coagulation (GO:0050818)	0.344077	PROCR
								regulation of cytoplasmic translational elongation (GO:1900247)	0.344077	EEF2
								establishment of spindle localization (GO:0051293)	0.344077	KPNB1
								mitotic nuclear envelope reassembly (GO:0007084)	0.344077	PPP2CA
								N-acetylneuraminate metabolic process (GO:0006054)	0.344077	ST3GAL1
								positive regulation of receptor recycling (GO:0001921)	0.344077	ECE1
								positive regulation of amyloid-beta formation (GO:1902004)	0.344077	ROCK2
								regulation of platelet-derived growth factor receptor signaling pathway (GO:0010640)	0.344077	APOD
								positive regulation of natural killer cell mediated cytotoxicity directed against tumor cell target (GO:0002860)	0.344077	CADM3
								positive regulation of glucose import in response to insulin stimulus (GO:2001275)	0.344077	RARRES2
								glutamine metabolic process (GO:0006541)	0.344077	GLS
								negative regulation of inclusion body assembly (GO:0090084)	0.344077	DNAJB1
								cellular copper ion homeostasis (GO:0006878)	0.344077	PRNP
								regulation of amyloid-beta clearance (GO:1900221)	0.344077	LRP1
								positive regulation of cardiac muscle cell differentiation (GO:2000727)	0.344077	IGF1
								positive regulation of lipase activity (GO:0060193)	0.344077	FGFR1
								neurotransmitter receptor transport (GO:0099637)	0.344077	NSG1
								primary miRNA processing (GO:0031053)	0.344077	HNRNPA2B1
								negative regulation of autophagosome assembly (GO:1902902)	0.344077	FEZ1
								central nervous system projection neuron axonogenesis (GO:0021952)	0.344077	NFIB
								positive regulation of natural killer cell mediated immune response to tumor cell (GO:0002857)	0.344077	CADM3
								positive regulation of reproductive process (GO:2000243)	0.344077	SMURF2
								negative regulation of lipopolysaccharide-mediated signaling pathway (GO:0031665)	0.344077	TRIB1
								myeloid dendritic cell differentiation (GO:0043011)	0.344077	TGFBR2
								insulin-like growth factor receptor signaling pathway (GO:0048009)	0.344077	IGF1
								IRES-dependent viral translational initiation (GO:0075522)	0.344077	EIF3F
								negative regulation of protein maturation (GO:1903318)	0.344077	PRNP
								negative regulation of centrosome duplication (GO:0010826)	0.344077	NPM1
								regulation of podosome assembly (GO:0071801)	0.344077	GSN
								negative regulation of stem cell differentiation (GO:2000737)	0.344077	ZFP36L2
								actin filament-based transport (GO:0099515)	0.344077	SYNE2
								coenzyme A metabolic process (GO:0015936)	0.344077	ACLY
								negative regulation of sodium ion transmembrane transporter activity (GO:2000650)	0.344077	NEDD4
								negative regulation of embryonic development (GO:0045992)	0.344077	SFRP2
								negative regulation of protein autophosphorylation (GO:0031953)	0.344077	ERRFI1
								chaperone-mediated protein transport (GO:0072321)	0.344077	HSPA8
								dicarboxylic acid biosynthetic process (GO:0043650)	0.344077	GLS
								negative regulation of homotypic cell-cell adhesion (GO:0034111)	0.344077	C1QTNF1
								Wnt signaling pathway involved in midbrain dopaminergic neuron differentiation (GO:1904953)	0.344077	LRP6
								regulation of plasminogen activation (GO:0010755)	0.344077	CLEC3B
								forelimb morphogenesis (GO:0035136)	0.344077	OSR2
								pulmonary valve development (GO:0003177)	0.344077	TGFB2
								negative regulation of glucose transport (GO:0010829)	0.344077	GRB10
								protein ubiquitination involved in ubiquitin-dependent protein catabolic process (GO:0042787)	0.344673	SMURF2;RNF19A;NEDD4
								phospholipid metabolic process (GO:0006644)	0.344673	PLCE1;LPL;PLPP3
								epithelial to mesenchymal transition (GO:0001837)	0.344673	DDX5;TGFB2
								positive regulation of axonogenesis (GO:0050772)	0.344673	NTRK2;NTN1
								regulation of metal ion transport (GO:0010959)	0.344673	SIK1;SRI
								nucleotide-excision repair, DNA incision, 5'-to lesion (GO:0006296)	0.344673	UBB;UBC
								positive regulation of cellular catabolic process (GO:0031331)	0.347774	HSP90AA1;DAPK1;ZC3HAV1;IGF1
								positive regulation of cellular component organization (GO:0051130)	0.347774	PPP1R15A;TGFB2;LRP1;ADD1
								RNA splicing (GO:0008380)	0.347774	PPP2CA;SFPQ;NOVA1;SF3B1
								organonitrogen compound biosynthetic process (GO:1901566)	0.347774	GSTM1;SLC44A1;MGST1;PLPP3;ST3GAL2;GLS
								regulation of response to external stimulus (GO:0032101)	0.35391	PDGFRA;SBNO2;TMSB4X;PTGS2
								cellular response to starvation (GO:0009267)	0.35391	HSPA8;HSPA5;LAMP2;ATF4
								T cell differentiation (GO:0030217)	0.35391	ZFP36L2;ZFP36L1
								regulation of cellular amide metabolic process (GO:0034248)	0.35391	EEF1A1;EIF4E
								phosphate-containing compound metabolic process (GO:0006796)	0.35391	GFPT2;PLCE1;LPL;TOP1;PLPP3;NUDT4
								Fc receptor signaling pathway (GO:0038093)	0.35391	NFKBIA;JUN;UBB;UBC;FOS;NFKB1
								response to metal ion (GO:0010038)	0.35391	PPP2CA;AHCYL1;NEDD4
								regulation of cell motility (GO:2000145)	0.35391	ROCK2;RND3;NTN1;EGFR
								signal transduction by p53 class mediator (GO:0072331)	0.35391	DDX5;ATRX
								regulation of type I interferon-mediated signaling pathway (GO:0060338)	0.35391	HSP90AB1;JAK1
								positive regulation of posttranscriptional gene silencing (GO:0060148)	0.35391	ZFP36
								atrial septum morphogenesis (GO:0060413)	0.35391	TGFB2
								regulation of histone H3-K9 methylation (GO:0051570)	0.35391	ATRX
								nitric oxide biosynthetic process (GO:0006809)	0.35391	DDAH2
								positive regulation of cell cycle phase transition (GO:1901989)	0.35391	NPM1
								regulation of tumor necrosis factor biosynthetic process (GO:0042534)	0.35391	HSPB1
								regulation of feeding behavior (GO:0060259)	0.35391	NR4A3
								morphogenesis of an epithelial sheet (GO:0002011)	0.35391	LRP6
								regulation of trophoblast cell migration (GO:1901163)	0.35391	SMURF2
								negative regulation of protein localization to nucleus (GO:1900181)	0.35391	APOD
								negative regulation of ryanodine-sensitive calcium-release channel activity (GO:0060315)	0.35391	SRI
								regulation of inclusion body assembly (GO:0090083)	0.35391	DNAJB1
								regulation of lamellipodium morphogenesis (GO:2000392)	0.35391	PDPN
								interleukin-2-mediated signaling pathway (GO:0038110)	0.35391	JAK1
								negative regulation of JUN kinase activity (GO:0043508)	0.35391	DNAJA1
								negative regulation of bone mineralization (GO:0030502)	0.35391	ECM1
								regulation of vascular endothelial growth factor signaling pathway (GO:1900746)	0.35391	XDH
								mesonephros development (GO:0001823)	0.35391	OSR2
								cellular response to sterol (GO:0036315)	0.35391	LRP6
								cell-substrate junction assembly (GO:0007044)	0.35391	LAMC1
								regulation of non-canonical Wnt signaling pathway (GO:2000050)	0.35391	SFRP4
								regulation of actin filament depolymerization (GO:0030834)	0.35391	LIMA1
								activation of cysteine-type endopeptidase activity involved in apoptotic signaling pathway (GO:0097296)	0.35391	RIPK1
								myeloid cell activation involved in immune response (GO:0002275)	0.35391	SBNO2
								somite development (GO:0061053)	0.35391	SFRP2
								purine nucleobase metabolic process (GO:0006144)	0.35391	GDA
								regulation of hemopoiesis (GO:1903706)	0.35391	ACE
								negative regulation of amyloid precursor protein catabolic process (GO:1902992)	0.35391	PRNP
								response to axon injury (GO:0048678)	0.35391	APOD
								regulation of phosphorylation of RNA polymerase II C-terminal domain (GO:1901407)	0.35391	CCNL1
								stress granule assembly (GO:0034063)	0.35391	DDX3X
								regulation of ceramide biosynthetic process (GO:2000303)	0.35391	RACK1
								regulation of natural killer cell mediated cytotoxicity directed against tumor cell target (GO:0002858)	0.35391	CADM3
								positive regulation of glycoprotein biosynthetic process (GO:0010560)	0.35391	IGF1
								transcytosis (GO:0045056)	0.35391	LRP1
								cellular response to interleukin-2 (GO:0071352)	0.35391	JAK1
								response to sterol (GO:0036314)	0.35391	TGFBR2
								negative regulation of nucleocytoplasmic transport (GO:0046823)	0.35391	APOD
								macrophage differentiation (GO:0030225)	0.35391	CSF1
								negative regulation of receptor binding (GO:1900121)	0.35391	B2M
								cellular response to interferon-beta (GO:0035458)	0.35391	IRF1
								methionine metabolic process (GO:0006555)	0.35391	AHCYL1
								positive regulation of heterotypic cell-cell adhesion (GO:0034116)	0.35391	THY1
								phosphate ion homeostasis (GO:0055062)	0.35391	SFRP4
								arginine metabolic process (GO:0006525)	0.35391	DDAH2
								camera-type eye morphogenesis (GO:0048593)	0.35391	LRP6
								negative regulation of T cell differentiation (GO:0045581)	0.35391	IRF1
								negative regulation of heart contraction (GO:0045822)	0.35391	SRI
								heart process (GO:0003015)	0.35391	ACE
								angiotensin maturation (GO:0002003)	0.35391	ACE
								positive regulation of fatty acid oxidation (GO:0046321)	0.35391	NR4A3
								cyclooxygenase pathway (GO:0019371)	0.35391	PTGS2
								negative regulation of release of sequestered calcium ion into cytosol (GO:0051280)	0.35391	SRI
								icosanoid secretion (GO:0032309)	0.35391	ACE
								negative regulation of translation, ncRNA-mediated (GO:0040033)	0.35391	ZFP36
								embryonic hemopoiesis (GO:0035162)	0.35391	TGFBR2
								hemidesmosome assembly (GO:0031581)	0.35391	LAMC1
								carbohydrate derivative catabolic process (GO:1901136)	0.35391	SAMHD1
								miRNA mediated inhibition of translation (GO:0035278)	0.35391	ZFP36
								protein carboxylation (GO:0018214)	0.35391	PROS1
								midbrain dopaminergic neuron differentiation (GO:1904948)	0.35391	LRP6
								regulation of blood vessel endothelial cell proliferation involved in sprouting angiogenesis (GO:1903587)	0.35391	HMOX1
								peptidyl-glutamic acid carboxylation (GO:0017187)	0.35391	PROS1
								urate metabolic process (GO:0046415)	0.35391	PNP
								hepatocyte growth factor receptor signaling pathway (GO:0048012)	0.35391	NRP1
								positive regulation of inflammatory response (GO:0050729)	0.35391	NFKBIA;LPL;IL6ST
								positive regulation of cytokine secretion (GO:0050715)	0.35391	LPL;CD34;SPTBN1
								nucleic acid phosphodiester bond hydrolysis (GO:0090305)	0.35391	UBB;UBC;PNRC1
								positive regulation of epithelial cell migration (GO:0010634)	0.363019	NRP1;TGFB2;ROCK2
								nucleotide-excision repair, DNA incision (GO:0033683)	0.364592	UBB;UBC
								positive regulation of mitotic nuclear division (GO:0045840)	0.364592	PHIP;IGF1
								response to peptide hormone (GO:0043434)	0.364592	IGF1;ZFP36L1
								negative regulation of cytokine-mediated signaling pathway (GO:0001960)	0.364592	IRAK3;GAS6
								regulation of viral transcription (GO:0046782)	0.364592	IFITM3;ZFP36
								regulation of protein binding (GO:0043393)	0.366028	PPP2CA;LRP1;B2M;ADD1
								regulation of G2/M transition of mitotic cell cycle (GO:0010389)	0.366728	HSP90AA1;TUBA1A;UBB;UBC;YWHAG
								regulation of GTPase activity (GO:0043087)	0.367551	ARHGAP21;NTRK2;SNX18;RACK1;THY1;S100A10
								retinoid metabolic process (GO:0001523)	0.367551	LRP1;RARRES2;LPL
								regulation of phagocytosis (GO:0050764)	0.367551	RACK1;GAS6
								DNA duplex unwinding (GO:0032508)	0.367551	UBB;UBC
								positive regulation of receptor-mediated endocytosis (GO:0048260)	0.367551	SFRP4;B2M
								pulmonary valve morphogenesis (GO:0003184)	0.367551	TGFB2
								cardiac right ventricle morphogenesis (GO:0003215)	0.367551	TGFB2
								regulation of transcription of nuclear large rRNA transcript from RNA polymerase I promoter (GO:1901836)	0.367551	NCL
								histone H3-K9 demethylation (GO:0033169)	0.367551	JMJD1C
								negative regulation of chondrocyte differentiation (GO:0032331)	0.367551	EFEMP1
								positive regulation of interleukin-1 production (GO:0032732)	0.367551	HSPB1
								ribose phosphate metabolic process (GO:0019693)	0.367551	DDR2
								regulation of IRE1-mediated unfolded protein response (GO:1903894)	0.367551	HSPA5
								negative regulation of metabolic process (GO:0009892)	0.367551	DLC1
								pentose-phosphate shunt (GO:0006098)	0.367551	DDR2
								vesicle budding from membrane (GO:0006900)	0.367551	S100A10
								iron ion transport (GO:0006826)	0.367551	SCARA5
								negative regulation of oxidoreductase activity (GO:0051354)	0.367551	DLC1
								modification-dependent macromolecule catabolic process (GO:0043632)	0.367551	UBC
								viral RNA genome replication (GO:0039694)	0.367551	ROCK2
								protein insertion into membrane (GO:0051205)	0.367551	EGFR
								Golgi localization (GO:0051645)	0.367551	ARHGAP21
								regulation of actomyosin structure organization (GO:0110020)	0.367551	ROCK2
								phospholipid efflux (GO:0033700)	0.367551	ABCA1
								mitochondrion transport along microtubule (GO:0047497)	0.367551	UBB
								regulation of interleukin-2 biosynthetic process (GO:0045076)	0.367551	ZFP36
								positive regulation of amyloid precursor protein catabolic process (GO:1902993)	0.367551	ROCK2
								polyamine metabolic process (GO:0006595)	0.367551	SAT1
								positive regulation of cardiocyte differentiation (GO:1905209)	0.367551	TGFB2
								regulation of cell communication by electrical coupling (GO:0010649)	0.367551	SRI
								eye photoreceptor cell development (GO:0042462)	0.367551	THY1
								plasminogen activation (GO:0031639)	0.367551	PLAU
								regulation of interleukin-8 biosynthetic process (GO:0045414)	0.367551	KLF4
								nitric oxide metabolic process (GO:0046209)	0.367551	DDAH2
								histone H3 deacetylation (GO:0070932)	0.367551	SFPQ
								regulation of protein localization to cell periphery (GO:1904375)	0.367551	SPTBN1
								negative regulation by host of viral transcription (GO:0043922)	0.367551	JUN
								regulation of skeletal muscle tissue development (GO:0048641)	0.367551	DDX5
								regulation of sequestering of triglyceride (GO:0010889)	0.367551	LPL
								ribosomal subunit export from nucleus (GO:0000054)	0.367551	NPM1
								positive regulation of DNA-dependent DNA replication (GO:2000105)	0.367551	ATRX
								negative regulation of interleukin-1 secretion (GO:0050711)	0.367551	GAS6
								regulation of blood vessel size (GO:0050880)	0.367551	ACE
								establishment of protein localization to mitochondrial membrane (GO:0090151)	0.367551	HSP90AA1
								regulation of vascular endothelial cell proliferation (GO:1905562)	0.367551	FGFR1
								regulation of antigen receptor-mediated signaling pathway (GO:0050854)	0.367551	ELF1
								positive regulation of stem cell differentiation (GO:2000738)	0.367551	TGFB2
								positive regulation of mRNA metabolic process (GO:1903313)	0.367551	ZC3HAV1
								negative regulation of fibroblast growth factor receptor signaling pathway (GO:0040037)	0.367551	SULF2
								negative regulation of interleukin-12 production (GO:0032695)	0.367551	IRAK3
								positive regulation of vascular endothelial growth factor receptor signaling pathway (GO:0030949)	0.367551	GRB10
								positive regulation of T cell cytokine production (GO:0002726)	0.367551	B2M
								response to interleukin-1 (GO:0070555)	0.367745	IL1R1;IRAK3;NFKB1
								positive regulation of intracellular protein transport (GO:0090316)	0.373152	PRNP;BAG3;UBE2D3;FYN;GAS6
								protein stabilization (GO:0050821)	0.373152	HSP90AA1;HSP90AB1;LAMP2;IGF1;PLPP3
								regulation of interleukin-6 production (GO:0032675)	0.377035	IRAK3;GAS6
								DNA metabolic process (GO:0006259)	0.381077	BTG2;NPM1;UBB;IGFBP4;UBC;ATRX;IGF1;PDS5B;TOP1
								negative regulation of inflammatory response (GO:0050728)	0.382086	TNFAIP6;APOD;KLF4
								RNA catabolic process (GO:0006401)	0.382086	ZFP36;ZFP36L2
								digestive tract development (GO:0048565)	0.382086	TGFB2;RARRES2
								modulation by virus of host process (GO:0019054)	0.382086	KPNB1
								response to iron ion (GO:0010039)	0.382086	B2M
								regulation of interleukin-1 beta production (GO:0032651)	0.382086	HSPB1
								negative regulation of hemostasis (GO:1900047)	0.382086	CD34
								positive regulation of sodium ion transport (GO:0010765)	0.382086	AHCYL1
								regulation of NMDA receptor activity (GO:2000310)	0.382086	DAPK1
								DNA replication-independent nucleosome organization (GO:0034724)	0.382086	ATRX
								renal absorption (GO:0070293)	0.382086	GSN
								muscle cell development (GO:0055001)	0.382086	RAMP2
								regulation of glucose import in response to insulin stimulus (GO:2001273)	0.382086	RARRES2
								viral translation (GO:0019081)	0.382086	EIF3F
								negative regulation of epidermal growth factor-activated receptor activity (GO:0007175)	0.382086	ERRFI1
								regulation of DNA-templated transcription in response to stress (GO:0043620)	0.382086	BCLAF1
								positive regulation of glycogen biosynthetic process (GO:0045725)	0.382086	IGF1
								myelination in peripheral nervous system (GO:0022011)	0.382086	MYOC
								tricarboxylic acid metabolic process (GO:0072350)	0.382086	ACLY
								atrial septum development (GO:0003283)	0.382086	TGFB2
								positive regulation of actin nucleation (GO:0051127)	0.382086	GSN
								regulation of axon guidance (GO:1902667)	0.382086	NRP1
								glutamine family amino acid biosynthetic process (GO:0009084)	0.382086	GLS
								regulation of cAMP metabolic process (GO:0030814)	0.382086	RAMP2
								catecholamine biosynthetic process (GO:0042423)	0.382086	TGFB2
								copper ion homeostasis (GO:0055070)	0.382086	PRNP
								cellular response to interleukin-15 (GO:0071350)	0.382086	JAK1
								negative regulation of viral release from host cell (GO:1902187)	0.382086	TRIM35
								establishment of chromosome localization (GO:0051303)	0.382086	GEM
								negative regulation of reactive oxygen species biosynthetic process (GO:1903427)	0.382086	CD34
								positive regulation of ERAD pathway (GO:1904294)	0.382086	NFE2L2
								regulation of oxidoreductase activity (GO:0051341)	0.382086	DLC1
								triglyceride-rich lipoprotein particle remodeling (GO:0034370)	0.382086	LPL
								regulation of fibrinolysis (GO:0051917)	0.382086	FAP
								nucleotide metabolic process (GO:0009117)	0.382086	NUDT4
								diacylglycerol metabolic process (GO:0046339)	0.382086	PLCE1
								semaphorin-plexin signaling pathway involved in neuron projection guidance (GO:1902285)	0.382086	NRP1
								regulation of T cell cytokine production (GO:0002724)	0.382086	B2M
								positive regulation of alpha-beta T cell proliferation (GO:0046641)	0.382086	TGFBR2
								regulation of fatty acid oxidation (GO:0046320)	0.382086	NR4A3
								interleukin-15-mediated signaling pathway (GO:0035723)	0.382086	JAK1
								negative regulation of cartilage development (GO:0061037)	0.382086	EFEMP1
								regulation of leukocyte migration (GO:0002685)	0.382086	HMOX1
								amyloid precursor protein metabolic process (GO:0042982)	0.382086	NSG1
								endothelial cell differentiation (GO:0045446)	0.382086	KDM6B
								protein kinase C-activating G-protein coupled receptor signaling pathway (GO:0007205)	0.382086	PLCE1
								response to calcium ion (GO:0051592)	0.383217	AHCYL1;NEDD4;ADD1
								adherens junction organization (GO:0034332)	0.389637	RAMP2;CADM3
								negative regulation of type I interferon production (GO:0032480)	0.389637	UBB;UBC
								protein N-linked glycosylation via asparagine (GO:0018279)	0.389637	ST3GAL1;ST3GAL2
								microtubule cytoskeleton organization involved in mitosis (GO:1902850)	0.389637	EML1;KPNB1
								metaphase plate congression (GO:0051310)	0.389637	GEM;KPNB1
								regulation of steroid biosynthetic process (GO:0050810)	0.389637	EGR1;KPNB1
								NIK/NF-kappaB signaling (GO:0038061)	0.390078	UBB;UBC;NFKB1
								negative regulation of MAPK cascade (GO:0043409)	0.390078	MYC;STK38;IRAK3
								negative regulation of defense response (GO:0031348)	0.390078	TNFAIP6;IRAK3;KLF4
								calcium ion transport (GO:0006816)	0.391065	RAMP2;FYN;GAS6;TPT1
								RNA export from nucleus (GO:0006405)	0.397298	NPM1;HNRNPA2B1;SRSF5;EIF4E
								brain development (GO:0007420)	0.397298	COL4A1;APOD;EML1;TGFBR2
								negative regulation of cell cycle process (GO:0010948)	0.397298	HSP90AB1;PPP1R10;RBBP7
								protein polymerization (GO:0051258)	0.397298	GSN;HDGFL3
								peptidyl-asparagine modification (GO:0018196)	0.397298	ST3GAL1;ST3GAL2
								mitotic cell cycle arrest (GO:0071850)	0.397298	FAP
								clathrin coat assembly (GO:0048268)	0.397298	NSG1
								acetyl-CoA metabolic process (GO:0006084)	0.397298	ACLY
								myeloid dendritic cell activation (GO:0001773)	0.397298	TGFBR2
								positive regulation of osteoclast differentiation (GO:0045672)	0.397298	CSF1
								regulation of lipase activity (GO:0060191)	0.397298	LPL
								positive regulation of myoblast differentiation (GO:0045663)	0.397298	BTG1
								myotube cell development (GO:0014904)	0.397298	IGF1
								establishment or maintenance of actin cytoskeleton polarity (GO:0030950)	0.397298	RND3
								acyl-CoA biosynthetic process (GO:0071616)	0.397298	ACLY
								hydrogen peroxide catabolic process (GO:0042744)	0.397298	PRDX1
								purine-containing compound salvage (GO:0043101)	0.397298	PNP
								positive regulation of glycogen metabolic process (GO:0070875)	0.397298	IGF1
								amyloid-beta metabolic process (GO:0050435)	0.397298	ACE
								smooth muscle contraction (GO:0006939)	0.397298	ROCK2
								regulation of cyclin-dependent protein serine/threonine kinase activity involved in G1/S transition of mitotic cell cycle (GO:0031657)	0.397298	EGFR
								positive regulation of DNA damage response, signal transduction by p53 class mediator (GO:0043517)	0.397298	DDX5
								negative regulation of cell migration involved in sprouting angiogenesis (GO:0090051)	0.397298	KLF4
								necroptotic process (GO:0070266)	0.397298	RIPK1
								epiboly involved in wound healing (GO:0090505)	0.397298	PDPN
								regulation of gastrulation (GO:0010470)	0.397298	RACK1
								regulation of synapse organization (GO:0050807)	0.397298	NEDD4
								cellular response to nitrogen compound (GO:1901699)	0.397298	ATRX
								positive regulation of purine nucleotide metabolic process (GO:1900544)	0.397298	RAMP2
								regulation of mRNA catabolic process (GO:0061013)	0.397298	ZC3HAV1
								positive regulation of blood vessel diameter (GO:0097755)	0.397298	HMOX1
								positive regulation of protein secretion (GO:0050714)	0.399913	TGFB2;IGF1;MYH10
								negative regulation of binding (GO:0051100)	0.399913	NFKBIA;JUN;ID3
								Golgi organization (GO:0007030)	0.404522	VMP1;ARHGAP21;CSNK1A1;ATL2
								regulation of G1/S transition of mitotic cell cycle (GO:2000045)	0.404522	DDX3X;KLF4
								pyruvate metabolic process (GO:0006090)	0.404522	SLC16A1;HK2
								aminoglycan biosynthetic process (GO:0006023)	0.404522	UGDH;HAS1
								negative regulation of neuron death (GO:1901215)	0.407303	NTRK2;CD34;ATF4
								protein maturation (GO:0051604)	0.407303	MMP14;ECE1;AEBP1
								protein modification process (GO:0036211)	0.408714	UBE2D3;STK38;ST3GAL1
								myofibril assembly (GO:0030239)	0.408714	PDGFRA;TMOD2
								positive regulation of tumor necrosis factor production (GO:0032760)	0.408714	HSPB1;RIPK1
								regulation of organelle assembly (GO:1902115)	0.408714	NPM1;GSN
								postreplication repair (GO:0006301)	0.408714	UBB;UBC
								fatty acid biosynthetic process (GO:0006633)	0.408714	ACLY;LPL
								heterophilic cell-cell adhesion via plasma membrane cell adhesion molecules (GO:0007157)	0.408714	CADM3;ICAM1
								inositol phosphate metabolic process (GO:0043647)	0.408714	PLCE1;NUDT4
								neuron projection morphogenesis (GO:0048812)	0.408714	UBB;LUM;OGN;BAIAP2;MAP4K4
								myotube differentiation (GO:0014902)	0.408714	IGF1
								apoptotic DNA fragmentation (GO:0006309)	0.408714	KPNB1
								selective autophagy (GO:0061912)	0.408714	SQSTM1
								septin ring assembly (GO:0000921)	0.408714	2022-09-11
								digestive tract morphogenesis (GO:0048546)	0.408714	PDGFRA
								regulation of protein homooligomerization (GO:0032462)	0.408714	RACK1
								autonomic nervous system development (GO:0048483)	0.408714	NRP1
								positive regulation of glycolytic process (GO:0045821)	0.408714	IGF1
								mitotic sister chromatid cohesion (GO:0007064)	0.408714	PDS5B
								protein localization to chromosome, telomeric region (GO:0070198)	0.408714	ATRX
								positive regulation of small GTPase mediated signal transduction (GO:0051057)	0.408714	IGF1
								positive regulation of coenzyme metabolic process (GO:0051197)	0.408714	IGF1
								positive regulation of stress-activated protein kinase signaling cascade (GO:0070304)	0.408714	TGFB2
								lipoxygenase pathway (GO:0019372)	0.408714	PTGS2
								negative regulation of insulin secretion (GO:0046676)	0.408714	MIDN
								positive regulation of cytokine production involved in immune response (GO:0002720)	0.408714	B2M
								regulation of interleukin-4 production (GO:0032673)	0.408714	CEBPB
								regulation of centriole replication (GO:0046599)	0.408714	NPM1
								mesenchyme morphogenesis (GO:0072132)	0.408714	TGFB2
								regulation of cell-substrate junction assembly (GO:0090109)	0.408714	ROCK2
								nitric oxide mediated signal transduction (GO:0007263)	0.408714	DDAH2
								negative regulation of release of cytochrome c from mitochondria (GO:0090201)	0.408714	IGF1
								cellular biogenic amine biosynthetic process (GO:0042401)	0.408714	SAT1
								neural crest cell differentiation (GO:0014033)	0.408714	LRP6
								positive regulation of interleukin-4 production (GO:0032753)	0.408714	CEBPB
								positive regulation of collagen metabolic process (GO:0010714)	0.408714	VIM
								monovalent inorganic anion homeostasis (GO:0055083)	0.408714	SFRP4
								protein O-linked fucosylation (GO:0036066)	0.408714	ADAMTS5
								positive regulation of collagen biosynthetic process (GO:0032967)	0.408714	VIM
								regulation of protein complex disassembly (GO:0043244)	0.408714	IRAK3
								negative regulation of protein processing (GO:0010955)	0.408714	PRNP
								regulation of RNA export from nucleus (GO:0046831)	0.408714	NUDT4
								cytoplasmic sequestering of protein (GO:0051220)	0.408714	NFKBIA
								negative regulation of anoikis (GO:2000811)	0.408714	MCL1
								endoderm development (GO:0007492)	0.408714	LAMC1
								regulation of cartilage development (GO:0061035)	0.408714	BMP1
								dephosphorylation (GO:0016311)	0.414161	PPP2CA;PPP1R12A;PLPP3;SSH2
								regulation of cell cycle arrest (GO:0071156)	0.416114	HSP90AB1;FAP
								interstrand cross-link repair (GO:0036297)	0.416114	UBB;UBC
								amino acid transport (GO:0006865)	0.416114	SLC1A5;SLC38A2
								cellular response to mechanical stimulus (GO:0071260)	0.416114	IRF1;NFKB1
								protein dephosphorylation (GO:0006470)	0.420024	PPP1R15A;PPP2CA;PPP1R12A;SSH2
								glutathione metabolic process (GO:0006749)	0.421989	GSTM1;MGST1
								regulation of megakaryocyte differentiation (GO:0045652)	0.421989	NR4A3;KMT2C
								regulation of release of sequestered calcium ion into cytosol (GO:0051279)	0.421989	THY1;SRI
								peptidyl-threonine dephosphorylation (GO:0035970)	0.421989	PPP2CA
								regulation of actin nucleation (GO:0051125)	0.421989	GSN
								fibrinolysis (GO:0042730)	0.421989	PLAU
								positive regulation of cardiac muscle tissue growth (GO:0055023)	0.421989	IGF1
								cellular response to dsRNA (GO:0071359)	0.421989	NPM1
								glucose 6-phosphate metabolic process (GO:0051156)	0.421989	DDR2
								histone H2A acetylation (GO:0043968)	0.421989	EP400
								sympathetic nervous system development (GO:0048485)	0.421989	NRP1
								negative regulation of steroid biosynthetic process (GO:0010894)	0.421989	NFKB1
								regulation of bicellular tight junction assembly (GO:2000810)	0.421989	ROCK2
								regulation of energy homeostasis (GO:2000505)	0.421989	NR4A3
								negative regulation of transcription regulatory region DNA binding (GO:2000678)	0.421989	TMSB4X
								negative regulation of translational initiation (GO:0045947)	0.421989	ATF4
								positive regulation of immune system process (GO:0002684)	0.421989	TGFB2
								glutamine family amino acid catabolic process (GO:0009065)	0.421989	GLS
								positive regulation of myotube differentiation (GO:0010831)	0.421989	MMP14
								negative regulation of DNA replication (GO:0008156)	0.421989	S100A11
								positive regulation of cyclic nucleotide metabolic process (GO:0030801)	0.421989	RAMP2
								negative regulation of peptide hormone secretion (GO:0090278)	0.421989	MIDN
								regulation of protein homodimerization activity (GO:0043496)	0.421989	HSPA5
								mRNA transcription from RNA polymerase II promoter (GO:0042789)	0.421989	ATF4
								cardiac epithelial to mesenchymal transition (GO:0060317)	0.421989	TGFB2
								odontogenesis of dentin-containing tooth (GO:0042475)	0.421989	LRP6
								positive regulation of G1/S transition of mitotic cell cycle (GO:1900087)	0.421989	DDX3X
								artery development (GO:0060840)	0.421989	NRP1
								aorta morphogenesis (GO:0035909)	0.421989	LRP1
								ruffle organization (GO:0031529)	0.421989	LIMA1
								positive regulation of positive chemotaxis (GO:0050927)	0.421989	CXCL12
								mesenchyme development (GO:0060485)	0.421989	SFRP2
								positive regulation of response to endoplasmic reticulum stress (GO:1905898)	0.421989	PPP1R15A
								programmed necrotic cell death (GO:0097300)	0.421989	RIPK1
								divalent metal ion transport (GO:0070838)	0.429806	RAMP2;FYN;TPT1
								Wnt signaling pathway, planar cell polarity pathway (GO:0060071)	0.429806	UBB;SMURF2;UBC
								positive regulation of JUN kinase activity (GO:0043507)	0.430293	SPAG9;RIPK1
								regulation of establishment of planar polarity (GO:0090175)	0.432819	UBB;SMURF2;UBC
								negative regulation of neuron projection development (GO:0010977)	0.432819	LPAR1;THY1
								positive regulation of actin filament polymerization (GO:0030838)	0.432819	GSN;BAIAP2
								coenzyme metabolic process (GO:0006732)	0.432819	ACLY;DBI
								positive regulation of developmental growth (GO:0048639)	0.432819	IGF1;NTN1
								regulation of protein sumoylation (GO:0033233)	0.432819	EGR1
								regulation of cellular protein catabolic process (GO:1903362)	0.432819	HSP90AA1
								cardiac myofibril assembly (GO:0055003)	0.432819	PDGFRA
								regulation of multicellular organism growth (GO:0040014)	0.432819	IGF1
								positive regulation of cell cycle G2/M phase transition (GO:1902751)	0.432819	NPM1
								reverse cholesterol transport (GO:0043691)	0.432819	ABCA1
								positive regulation of G-protein coupled receptor protein signaling pathway (GO:0045745)	0.432819	C3
								regulation of telomere maintenance via telomere lengthening (GO:1904356)	0.432819	HNRNPA2B1
								positive regulation of lymphocyte migration (GO:2000403)	0.432819	CXCL12
								positive regulation of epidermal cell differentiation (GO:0045606)	0.432819	SFRP4
								regulation of lipid catabolic process (GO:0050994)	0.432819	RARRES2
								positive regulation of fatty acid metabolic process (GO:0045923)	0.432819	NR4A3
								RNA stabilization (GO:0043489)	0.432819	PABPC1
								positive regulation of monocyte chemotaxis (GO:0090026)	0.432819	CXCL12
								positive regulation of striated muscle cell differentiation (GO:0051155)	0.432819	MMP14
								negative regulation of lipid biosynthetic process (GO:0051055)	0.432819	SIK1
								negative regulation of cell development (GO:0010721)	0.432819	FBN1
								cardiac atrium morphogenesis (GO:0003209)	0.432819	TGFB2
								negative regulation of tumor necrosis factor-mediated signaling pathway (GO:0010804)	0.432819	GAS6
								maturation of 5.8S rRNA (GO:0000460)	0.432819	NSA2
								positive regulation of cellular protein catabolic process (GO:1903364)	0.432819	HSP90AA1
								negative regulation of cellular carbohydrate metabolic process (GO:0010677)	0.432819	SIK1
								3'-UTR-mediated mRNA stabilization (GO:0070935)	0.432819	ZFP36
								regulation of collagen biosynthetic process (GO:0032965)	0.432819	VIM
								regulation of receptor recycling (GO:0001919)	0.432819	ECE1
								pharyngeal system development (GO:0060037)	0.432819	TGFB2
								long-term memory (GO:0007616)	0.432819	PRNP
								macrophage activation (GO:0042116)	0.432819	SBNO2
								regulation of transcription from RNA polymerase I promoter (GO:0006356)	0.432819	ATF4
								defense response to fungus (GO:0050832)	0.432819	RARRES2
								positive regulation by host of viral transcription (GO:0043923)	0.432819	JUN
								positive chemotaxis (GO:0050918)	0.432819	NRP1
								regulation of B cell receptor signaling pathway (GO:0050855)	0.432819	ELF1
								septin ring organization (GO:0031106)	0.432819	2022-09-11
								positive regulation of cartilage development (GO:0061036)	0.432819	BMP1
								cellular response to inorganic substance (GO:0071241)	0.432819	ATRX
								nucleobase-containing compound biosynthetic process (GO:0034654)	0.432819	PNP
								positive regulation of cation transmembrane transport (GO:1904064)	0.432819	TMSB4X
								protein glycosylation (GO:0006486)	0.435416	B4GALT1;GFPT2;ST3GAL1;ST3GAL2
								positive regulation of response to external stimulus (GO:0032103)	0.435416	NFKBIA;RARRES2;LPL
								protein tetramerization (GO:0051262)	0.435416	SAMHD1;GLS;S100A10
								protein deubiquitination (GO:0016579)	0.447143	NFKBIA;UBB;SMURF2;MYC;UBC;RIPK1;EIF3F
								response to nutrient levels (GO:0031667)	0.447143	IGF1
								nuclear envelope reassembly (GO:0031468)	0.447143	PPP2CA
								actin filament polymerization (GO:0030041)	0.447143	GSN
								negative regulation of osteoclast differentiation (GO:0045671)	0.447143	FBN1
								calcium-mediated signaling using intracellular calcium source (GO:0035584)	0.447143	PRNP
								positive regulation of cyclic nucleotide biosynthetic process (GO:0030804)	0.447143	RAMP2
								negative regulation of fibroblast proliferation (GO:0048147)	0.447143	MYC
								establishment of mitotic spindle localization (GO:0040001)	0.447143	KPNB1
								regulation of lipopolysaccharide-mediated signaling pathway (GO:0031664)	0.447143	TRIB1
								positive regulation of metabolic process (GO:0009893)	0.447143	ACLY
								ubiquitin-dependent protein catabolic process via the multivesicular body sorting pathway (GO:0043162)	0.447143	NEDD4
								anion homeostasis (GO:0055081)	0.447143	ABCA1
								negative regulation of protein dephosphorylation (GO:0035308)	0.447143	PPP1R15A
								modulation by virus of host morphology or physiology (GO:0019048)	0.447143	KPNB1
								negative regulation of microtubule depolymerization (GO:0007026)	0.447143	HDGFL3
								negative regulation of peptidyl-serine phosphorylation (GO:0033137)	0.447143	RACK1
								heart trabecula morphogenesis (GO:0061384)	0.447143	TGFB2
								positive regulation of natural killer cell mediated cytotoxicity (GO:0045954)	0.447143	CADM3
								acute-phase response (GO:0006953)	0.447143	CEBPB
								DNA conformation change (GO:0071103)	0.447143	TOP1
								regulation of epithelial cell differentiation (GO:0030856)	0.447143	CEBPB
								glyceraldehyde-3-phosphate metabolic process (GO:0019682)	0.447143	DDR2
								snRNA metabolic process (GO:0016073)	0.447143	INTS6
								positive regulation of cytosolic calcium ion concentration (GO:0007204)	0.449204	PDGFRA;C1QTNF1;LPAR1;PLCE1
								Fc-gamma receptor signaling pathway involved in phagocytosis (GO:0038096)	0.449204	HSP90AA1;HSP90AB1;FYN;BAIAP2
								Fc-gamma receptor signaling pathway (GO:0038094)	0.455685	HSP90AA1;HSP90AB1;FYN;BAIAP2
								sensory perception (GO:0007600)	0.456661	PENK;GNAS
								cellular response to nutrient levels (GO:0031669)	0.456661	HSPA8;LAMP2
								positive regulation of immune response (GO:0050778)	0.456661	TGFB2;IL6ST
								protein modification by small protein removal (GO:0070646)	0.458231	NFKBIA;UBB;SMURF2;MYC;UBC;RIPK1;EIF3F
								axon development (GO:0061564)	0.458231	LUM;OGN;BAIAP2
								positive regulation of transforming growth factor beta receptor signaling pathway (GO:0030511)	0.458231	HSP90AB1
								regulation of protein kinase A signaling (GO:0010738)	0.458231	AKAP12
								primary alcohol metabolic process (GO:0034308)	0.458231	IGF1
								regulation of gluconeogenesis (GO:0006111)	0.458231	SIK1
								histone methylation (GO:0016571)	0.458231	NSD3
								positive regulation of heart contraction (GO:0045823)	0.458231	TGFB2
								NADP metabolic process (GO:0006739)	0.458231	DDR2
								positive regulation of activated T cell proliferation (GO:0042104)	0.458231	IGF1
								endothelial cell development (GO:0001885)	0.458231	ICAM1
								morphogenesis of an epithelium (GO:0002009)	0.458231	LRP6
								positive regulation of mononuclear cell migration (GO:0071677)	0.458231	CXCL12
								negative regulation of response to biotic stimulus (GO:0002832)	0.458231	TRIB1
								endocardial cushion development (GO:0003197)	0.458231	TGFB2
								negative regulation of lipid metabolic process (GO:0045833)	0.458231	APOD
								intracellular estrogen receptor signaling pathway (GO:0030520)	0.458231	DDX5
								extrinsic apoptotic signaling pathway in absence of ligand (GO:0097192)	0.458231	MCL1
								cellular polysaccharide biosynthetic process (GO:0033692)	0.458231	HAS1
								purine ribonucleotide catabolic process (GO:0009154)	0.458231	NUDT4
								cellular response to interleukin-7 (GO:0098761)	0.458231	JAK1
								fatty-acyl-CoA metabolic process (GO:0035337)	0.458231	ACLY
								regulation of neuron migration (GO:2001222)	0.458231	COL3A1
								macromolecule biosynthetic process (GO:0009059)	0.458231	COL5A1
								interleukin-7-mediated signaling pathway (GO:0038111)	0.458231	JAK1
								protein heterotetramerization (GO:0051290)	0.458231	S100A10
								regulation of cAMP biosynthetic process (GO:0030817)	0.458231	RAMP2
								positive regulation of transcription regulatory region DNA binding (GO:2000679)	0.458231	IGF1
								triglyceride biosynthetic process (GO:0019432)	0.458231	LPL
								positive regulation of cellular response to transforming growth factor beta stimulus (GO:1903846)	0.458231	HSP90AB1
								regulation of catenin import into nucleus (GO:0035412)	0.458231	EGFR
								regulation of cellular catabolic process (GO:0031329)	0.459713	DAPK1;HSPB1
								muscle contraction (GO:0006936)	0.466721	ROCK2;TMOD2;MYOF;VIM
								regulation of cytosolic calcium ion concentration (GO:0051480)	0.466721	PDGFRA;C1QTNF1;LPAR1;PLCE1
								ciliary basal body-plasma membrane docking (GO:0097711)	0.468498	HSP90AA1;TUBA1A;YWHAG
								ribosome assembly (GO:0042255)	0.468623	NPM1;DDX3X
								regulation of BMP signaling pathway (GO:0030510)	0.468623	SFRP4;SMURF2
								organonitrogen compound catabolic process (GO:1901565)	0.468623	ACE;ANPEP
								glycosaminoglycan catabolic process (GO:0006027)	0.468623	LUM;OGN
								cell morphogenesis involved in neuron differentiation (GO:0048667)	0.469203	LUM;OGN;BAIAP2
								negative regulation of cell motility (GO:2000146)	0.469203	SFRP2;DLC1;THY1
								positive regulation of interleukin-2 production (GO:0032743)	0.469203	SPTBN1
								cell projection assembly (GO:0030031)	0.469203	RHOJ
								mesoderm formation (GO:0001707)	0.469203	KDM6B
								hydrogen peroxide metabolic process (GO:0042743)	0.469203	PRDX1
								negative regulation of intracellular protein transport (GO:0090317)	0.469203	APOD
								ureteric bud morphogenesis (GO:0060675)	0.469203	MYC
								regulation of regulatory T cell differentiation (GO:0045589)	0.469203	IRF1
								negative regulation of ion transport (GO:0043271)	0.469203	NEDD4
								regulation of lipoprotein lipase activity (GO:0051004)	0.469203	LPL
								response to progesterone (GO:0032570)	0.469203	TGFB2
								neuromuscular junction development (GO:0007528)	0.469203	NEDD4
								axon extension (GO:0048675)	0.469203	NRP1
								dopamine metabolic process (GO:0042417)	0.469203	TGFB2
								branching involved in ureteric bud morphogenesis (GO:0001658)	0.469203	MYC
								regulation of glycogen biosynthetic process (GO:0005979)	0.469203	IGF1
								positive regulation of T cell migration (GO:2000406)	0.469203	CXCL12
								inactivation of MAPK activity (GO:0000188)	0.469203	PPP2CA
								inositol phosphate-mediated signaling (GO:0048016)	0.469203	PLCE1
								heparan sulfate proteoglycan metabolic process (GO:0030201)	0.469203	SULF2
								regulation of fibroblast growth factor receptor signaling pathway (GO:0040036)	0.469203	SULF2
								entrainment of circadian clock by photoperiod (GO:0043153)	0.469203	SIK1
								dopaminergic neuron differentiation (GO:0071542)	0.469203	LRP6
								regulation of transport (GO:0051049)	0.469203	NRP1
								positive regulation of cAMP biosynthetic process (GO:0030819)	0.469203	RAMP2
								IRE1-mediated unfolded protein response (GO:0036498)	0.472304	HSPA5;ADD1
								protein homotetramerization (GO:0051289)	0.472304	SAMHD1;GLS
								regulation of insulin secretion (GO:0050796)	0.475984	DPP4;MIDN;MARCKS
								positive regulation of neuron differentiation (GO:0045666)	0.475984	NTRK2;ZEB1;FGFR1
								transcription, DNA-templated (GO:0006351)	0.479483	EGR1;DDX5;CEBPB;CEBPD;IRF1;KLF4;NFKB1;ATF4;NFE2L2
								cholesterol homeostasis (GO:0042632)	0.481414	ABCA1;LPL
								sterol homeostasis (GO:0055092)	0.481414	ABCA1;LPL
								hyaluronan metabolic process (GO:0030212)	0.481823	HAS1
								regulation of interleukin-17 production (GO:0032660)	0.481823	PRNP
								cortical actin cytoskeleton organization (GO:0030866)	0.481823	ROCK2
								negative regulation of ion transmembrane transporter activity (GO:0032413)	0.481823	NEDD4
								negative regulation of macroautophagy (GO:0016242)	0.481823	FEZ1
								positive regulation of T cell mediated immunity (GO:0002711)	0.481823	B2M
								phospholipid translocation (GO:0045332)	0.481823	ABCA1
								establishment of endothelial barrier (GO:0061028)	0.481823	ICAM1
								regulation of interleukin-2 production (GO:0032663)	0.481823	PRNP
								steroid hormone mediated signaling pathway (GO:0043401)	0.481823	MED13
								protein-DNA complex disassembly (GO:0032986)	0.481823	MYC
								cellular response to alkaloid (GO:0071312)	0.481823	NFKB1
								cellular response to copper ion (GO:0071280)	0.481823	PRNP
								positive regulation of receptor internalization (GO:0002092)	0.481823	SFRP4
								photoperiodism (GO:0009648)	0.481823	SIK1
								negative regulation of cell cycle arrest (GO:0071157)	0.481823	HSP90AB1
								glutamate metabolic process (GO:0006536)	0.481823	GLS
								cell-cell adhesion via plasma-membrane adhesion molecules (GO:0098742)	0.485611	TGFB2;CADM3;ICAM1;TGFBR2
								regulation of lipid metabolic process (GO:0019216)	0.485857	ABCA1;RARRES2;TXNRD1
								mRNA-containing ribonucleoprotein complex export from nucleus (GO:0071427)	0.485857	HNRNPA2B1;SRSF5;EIF4E
								cell morphogenesis (GO:0000902)	0.486474	TGFB2;PDPN
								nucleosome assembly (GO:0006334)	0.493014	NPM1;ATRX
								membrane lipid biosynthetic process (GO:0046467)	0.493014	PLPP3;ST3GAL2
								cellular protein complex assembly (GO:0043623)	0.493014	HSP90AA1;SEPT11;HSP90AB1;NSG1
								acylglycerol homeostasis (GO:0055090)	0.493014	LPL
								lipid translocation (GO:0034204)	0.493014	ABCA1
								hematopoietic progenitor cell differentiation (GO:0002244)	0.493014	ACE
								nuclear transport (GO:0051169)	0.493014	NPM1
								negative regulation of response to endoplasmic reticulum stress (GO:1903573)	0.493014	RACK1
								regulation of DNA biosynthetic process (GO:2000278)	0.493014	MYC
								negative regulation of cell cycle G1/S phase transition (GO:1902807)	0.493014	KLF4
								DNA catabolic process, endonucleolytic (GO:0000737)	0.493014	KPNB1
								positive regulation of interleukin-10 production (GO:0032733)	0.493014	CD34
								negative regulation of sprouting angiogenesis (GO:1903671)	0.493014	KLF4
								triglyceride catabolic process (GO:0019433)	0.493014	LPL
								rRNA modification (GO:0000154)	0.493014	NOP58
[truncated: 603 more rows]

## Sheet: Sub-cluster1
DEG							GO
gene	avg_log2FC	pct.1	pct.2	p_val_adj	cluster		Term	Adjusted.P.value	Genes
Chad	5.54289	0.79	0.012	0	1		extracellular matrix organization (GO:0030198)	5.81523e-14	SPARC;COL16A1;COL11A1;COL12A1;TNC;LOXL3;HTRA1;SCX;THBS1;LOXL2;COMP;ACAN;SPP1;TIMP1;BGN;P3H4;TGFBR1;DCN;COL1A1;COL1A2;LOX;COL6A2;COL5A2;COL6A1;COL8A2;COL8A1;COL6A3
Fmod	5.18072	0.809	0.039	0	1		collagen fibril organization (GO:0030199)	6.11124e-09	COL1A1;COL1A2;LOX;COL11A1;COL12A1;COL5A2;SCX;P3H4;TGFBR1;LOXL2
Angptl7	4.93347	0.846	0.025	0	1		glycosaminoglycan catabolic process (GO:0006027)	2.46992e-07	ACAN;SDC4;GPC1;OMD;BGN;SDC1;KERA;PRELP;CSPG4;FMOD;DCN
Cilp2	3.96782	0.937	0.03	0	1		protein complex subunit organization (GO:0071822)	3.39362e-07	COL1A1;COL1A2;LOX;COL11A1;COL12A1;COL5A2;SCX;P3H4;TGFBR1;LOXL2
Fibin	3.50018	0.799	0.047	2.73602e-302	1		sulfur compound catabolic process (GO:0044273)	5.11315e-07	ACAN;GPC1;OMD;BGN;PRELP;KERA;CSPG4;FMOD;DCN
Col11a1	2.31529	0.634	0.04	2.84917e-215	1		glycosaminoglycan biosynthetic process (GO:0006024)	5.24657e-07	SDC4;CSGALNACT2;OMD;BGN;KERA;PRELP;DCN;ACAN;CHST12;GPC1;SDC1;CSPG4;FMOD
Comp	2.46474	0.981	0.504	7.07578e-214	1		skeletal system development (GO:0001501)	6.36598e-06	COL12A1;TNFRSF11B;PRELP;PKD1;TGFBR1;COMP;COL1A1;CLEC3A;ACAN;COL1A2;TRPS1;PLS3;SOX9;PITX1
Sparc	1.56854	1	0.998	3.57196e-201	1		keratan sulfate catabolic process (GO:0042340)	9.34242e-05	ACAN;OMD;PRELP;KERA;FMOD
Thbs4	3.20502	0.87	0.24	2.19414e-192	1		dermatan sulfate proteoglycan biosynthetic process (GO:0050651)	0.000304048	CHST12;CSGALNACT2;BGN;CSPG4;DCN
Clu	4.50885	0.796	0.242	2.15711e-189	1		mesenchymal cell differentiation (GO:0048762)	0.000350182	FOXC1;LOXL3;S100A4;SOX9;HIF1A;TGFBR1;LOXL2
Prelp	2.47772	0.937	0.66	1.87367e-184	1		aminoglycan metabolic process (GO:0006022)	0.000709342	SDC4;GPC1;BGN;SDC1;CSPG4;DCN
Dcn	1.60727	0.994	0.983	9.02686e-179	1		negative regulation of angiogenesis (GO:0016525)	0.00101001	FOXC1;SPARC;PGK1;THBS2;THBS1;DCN;THBS4;EPN2
Plod2	2.06455	0.88	0.352	1.6373e-178	1		chondroitin sulfate biosynthetic process (GO:0030206)	0.00102525	CHST12;CSGALNACT2;BGN;CSPG4;DCN
Spp1	4.01902	0.47	0.014	3.40242e-168	1		regulated exocytosis (GO:0045055)	0.00124856	SPARC;TMED10;CD109;ANXA5;TIMP3;CD9;FAM3C;TIMP1;CLU;THBS1;MANF
Lox	2.53158	0.788	0.225	2.69326e-166	1		sulfur compound biosynthetic process (GO:0044272)	0.00127462	ACAN;CHST12;CSGALNACT2;OMD;BGN;KERA;CSPG4;PRELP;FMOD;DCN
Cilp	4.06276	0.74	0.248	3.75808e-147	1		platelet degranulation (GO:0002576)	0.0013781	SPARC;CD109;ANXA5;TIMP3;CD9;FAM3C;TIMP1;CLU;THBS1;MANF
P3h2	1.40059	0.4	0.009	4.33845e-144	1		epithelial to mesenchymal transition (GO:0001837)	0.00158326	LOXL3;S100A4;SOX9;HIF1A;TGFBR1;LOXL2
Clec3a	1.81339	0.369	0.001	4.89739e-143	1		collagen metabolic process (GO:0032963)	0.00165443	COL1A1;P3H2;P3H4;HIF1A
Nt5e	1.78863	0.509	0.054	2.35262e-141	1		protein hydroxylation (GO:0018126)	0.00165443	P3H2;PLOD2;P3H4;PLOD1
Tspan2	1.75714	0.498	0.049	3.36258e-141	1		dermatan sulfate biosynthetic process (GO:0030208)	0.00165443	CHST12;BGN;CSPG4;DCN
Ecrg4	2.84204	0.599	0.103	6.61312e-139	1		dermatan sulfate metabolic process (GO:0030205)	0.00225054	CHST12;BGN;CSPG4;DCN
Ptgis	1.55084	0.673	0.154	1.5851e-137	1		chondroitin sulfate proteoglycan biosynthetic process (GO:0050650)	0.00239714	CHST12;CSGALNACT2;BGN;CSPG4;DCN
Anxa8	1.98815	0.716	0.199	6.70915e-133	1		positive regulation of multicellular organismal process (GO:0051240)	0.00281779	COL1A1;WWTR1;XBP1;FOXC1;NCOA3;SCX;CTSH;SOX9;INHBA;HIF1A;TGFBR1;LOXL2
Ank	1.82162	0.607	0.128	4.45761e-132	1		negative regulation of blood vessel morphogenesis (GO:2000181)	0.00315015	FOXC1;SPARC;PGK1;THBS2;THBS1;DCN;THBS4
Col12a1	3.05652	0.663	0.182	9.87183e-131	1		regulation of angiogenesis (GO:0045765)	0.0036659	XBP1;FOXC1;SPARC;PTGIS;PGK1;CTSH;THBS2;HIF1A;THBS1;DCN;THBS4
Igfbp7	1.61305	0.974	0.758	4.60347e-130	1		keratan sulfate biosynthetic process (GO:0018146)	0.00413229	ACAN;OMD;PRELP;KERA;FMOD
Enpp1	1.55742	0.535	0.088	2.24707e-120	1		regulation of cell proliferation (GO:0042127)	0.00413229	KANK2;SCX;TNFRSF11B;PKD2;THBS1;TOB1;TBRG1;NUAK1;GRK5;CTSH;IGFBP7;SOX9;TIMP1;IGFBP6;WWTR1;XBP1;CLEC11A;P3H2;INHBA;SLURP1;TGFBR1;CCDC88A;CCPG1;CDH13;PLPP1
Cpm	1.4843	0.332	0.007	1.03e-117	1		connective tissue development (GO:0061448)	0.0044323	XBP1;SCX;SLC39A13;SOX9;PKD1
Pdgfrl	1.29375	0.416	0.04	1.41984e-113	1		chondroitin sulfate metabolic process (GO:0030204)	0.0044323	CHST12;CSGALNACT2;BGN;CSPG4;DCN
Atp6v0a4	1.18801	0.302	0.001	3.44754e-113	1		response to metal ion (GO:0010038)	0.00484528	KCNMA1;THBS1;HIF1A;CRIP1;CALM2;LOXL2;SEC31A
Abi3bp	1.79506	0.907	0.642	4.15386e-113	1		regulation of cyclic nucleotide metabolic process (GO:0030799)	0.00548206	PKD2;THBS1;CALM2
Col15a1	1.57286	0.709	0.227	9.3357e-113	1		endodermal cell differentiation (GO:0035987)	0.00548206	COL11A1;COL12A1;COL6A1;COL8A1;INHBA
Slc38a1	1.40032	0.372	0.026	9.61338e-110	1		keratan sulfate metabolic process (GO:0042339)	0.00710458	ACAN;OMD;PRELP;KERA;FMOD
Thbs1	2.60402	0.526	0.104	1.94433e-108	1		regulation of transforming growth factor beta receptor signaling pathway (GO:0017015)	0.00766085	CD109;HTRA4;PMEPA1;NREP;THBS1;TGFBR1;DKK3
Col1a1	1.84341	0.965	0.95	1.01997e-101	1		negative regulation of glucose import (GO:0046325)	0.00767948	PID1;SELENOS;ENPP1
Kcnma1	1.25647	0.404	0.046	1.04282e-101	1		peptidyl-lysine hydroxylation (GO:0017185)	0.00767948	PLOD2;P3H4;PLOD1
Scx	1.25537	0.339	0.022	1.83966e-100	1		endoderm formation (GO:0001706)	0.00831344	COL11A1;COL12A1;COL6A1;COL8A1;INHBA
Col8a2	1.29432	0.406	0.049	3.5455e-100	1		regulation of cell migration (GO:0030334)	0.00912776	SUN2;XBP1;SERPINE2;IGFBP5;TPM1;THBS1;SLURP1;TGFBR1;MYLK;COL1A1;MYO1C;DPYSL3;CTSH;CDH13
Ccdc3	1.68142	0.721	0.273	1.50356e-98	1		protein modification process (GO:0036211)	0.00977071	SERP1;LOX;PLOD2;PLAT;WWP2;PLOD1;LOXL2
Ndufa4l2	1.41241	0.457	0.076	4.44725e-98	1		negative regulation of response to endoplasmic reticulum stress (GO:1903573)	0.010929	XBP1;SELENOS;CLU;HERPUD1
Uaca	1.80093	0.504	0.117	2.28222e-97	1		glycosaminoglycan metabolic process (GO:0030203)	0.0109939	SDC4;GPC1;BGN;SDC1;CSPG4;DCN
Mfge8	1.88712	0.685	0.287	1.33247e-94	1		positive regulation of epithelial to mesenchymal transition (GO:0010718)	0.0120214	COL1A1;WWTR1;FOXC1;TGFBR1;LOXL2
S100a4	1.32758	0.904	0.54	8.75209e-94	1		regulation of chondrocyte differentiation (GO:0032330)	0.0121701	TRPS1;SOX9;TGFBR1;LOXL2
Acan	1.43665	0.266	0.004	1.272e-93	1		negative regulation of proteolysis (GO:0045861)	0.0128759	CST3;SERPINE2;TIMP3;PLAT;TIMP1
Kera	2.34476	0.327	0.024	3.17994e-93	1		actin filament organization (GO:0007015)	0.0136424	TPM2;NCOA3;DPYSL3;TPM1;FAT1;PLS3;DSTN;NEDD9
Map2	0.939796	0.255	0.003	7.57541e-91	1		negative regulation of apoptotic signaling pathway (GO:2001234)	0.0136424	LGALS3;GPX1;CLU;THBS1;TGFBR1;HERPUD1
Fxyd5	1.49	0.607	0.201	1.46117e-89	1		positive regulation of cell migration (GO:0030335)	0.0136424	COL1A1;SUN2;XBP1;MYO1C;CTSH;CDH13;SOX9;HIF1A;THBS1;TGFBR1;MYLK
Mylk	1.12974	0.302	0.019	3.65081e-88	1		axon development (GO:0061564)	0.0157591	ECM2;OMD;KERA;PRELP;NREP;FMOD;CAMSAP2
Ecm2	1.29959	0.844	0.495	5.09747e-88	1		spinal cord development (GO:0021510)	0.0161061	LOXL3;PKD2;PKD1
Mkx	1.024	0.281	0.013	8.29173e-87	1		regulation of epithelial to mesenchymal transition (GO:0010717)	0.0161826	COL1A1;WWTR1;FOXC1;ADIPOR1;TGFBR1;LOXL2
Ggta1	1.11182	0.368	0.049	2.99652e-85	1		positive regulation of cell differentiation (GO:0045597)	0.017737	COL1A1;WWTR1;XBP1;FOXC1;ATP6AP1;GPC1;SOX9;TGFBR1;CDON;LOXL2
Myo1d	1.18815	0.445	0.089	3.92534e-85	1		positive regulation of stem cell differentiation (GO:2000738)	0.0200238	FOXC1;LTBP2;SOX9
Ano1	1.18321	0.326	0.033	1.65889e-82	1		cellular protein metabolic process (GO:0044267)	0.0210613	IGFBP5;TNC;WWP2;PLOD2;PLAT;RRBP1;PLOD1;LOXL2;CST3;SERP1;LOX;SPP1;CTSH;IGFBP7;TIMP1;IGFBP6;MFGE8
Ivns1abp	1.70611	0.663	0.292	2.94763e-81	1		chondroitin sulfate catabolic process (GO:0030207)	0.0247009	BGN;CSPG4;DCN
Tnc	2.10159	0.379	0.061	5.57311e-81	1		gland development (GO:0048732)	0.0247009	XBP1;MSN;SOX9;PKD2;TGFBR1;DKK3
Prex1	0.986976	0.331	0.037	2.42901e-80	1		negative regulation of signal transduction (GO:0009968)	0.0260142	KANK2;PID1;IGFBP5;CILP;GPC1;ENPP1;WWP2;THBS1;TRABD2B;DCN;DKK3;EPN2
Timp3	2.08308	0.807	0.562	2.45306e-76	1		response to endoplasmic reticulum stress (GO:0034976)	0.0271172	PDIA3;SELENOS;AMFR;ITPR1;THBS1;THBS4;HERPUD1
Cst3	1.02764	0.992	0.933	1.03603e-75	1		negative regulation of endoplasmic reticulum stress-induced intrinsic apoptotic signaling pathway (GO:1902236)	0.0290843	XBP1;SELENOS;HERPUD1
Ccn2	0.986939	0.676	0.242	1.26892e-75	1		regulation of endothelial cell proliferation (GO:0001936)	0.0296893	SPARC;CDH13;THBS1;HIF1A;TGFBR1;THBS4
Tnmd	2.21592	0.361	0.057	1.97781e-75	1		response to calcium ion (GO:0051592)	0.0296893	KCNMA1;IQGAP1;PKD2;THBS1;CALM2;SEC31A
Col1a2	1.59697	0.998	0.919	9.40327e-73	1		retrograde vesicle-mediated transport, Golgi to ER (GO:0006890)	0.0309523	TMED10;SURF4;TMED3;TMED2;KDELR2;KDELR3
Slurp1	1.5671	0.299	0.035	3.38543e-71	1		cellular response to insulin stimulus (GO:0032869)	0.0309523	XBP1;PKM;SELENOS;ATP6AP1;ENPP1;ATP6V0A4;FOXO1
Wwp2	1.06256	0.337	0.053	1.14688e-69	1		negative regulation of protein phosphorylation (GO:0001933)	0.0312995	PREX1;WWTR1;PID1;CHAD;BGN;ENPP1;PMEPA1;CALM2;DCN
Tnfrsf11b	1.61674	0.266	0.024	2.22811e-69	1		positive regulation of cell motility (GO:2000147)	0.0320378	COL1A1;SUN2;XBP1;MYO1C;CTSH;CDH13;THBS1;TGFBR1;MYLK
Sod3	1.13484	0.848	0.61	1.87058e-66	1		regulation of cartilage development (GO:0061035)	0.0321008	TRPS1;SCX;SOX9
Pam	0.937232	0.917	0.734	6.70095e-64	1		chordate embryonic development (GO:0043009)	0.0350086	COL1A1;MBNL1;PKD2;PKD1;TGFBR1
Mbnl1	1.03265	0.912	0.738	2.22428e-63	1		negative regulation of cellular catabolic process (GO:0031330)	0.0350086	CST3;DAP;LEPR;TIMP3;TIMP1
Itgbl1	1.57281	0.612	0.287	1.24859e-60	1		cellular response to oxidative stress (GO:0034599)	0.0364935	GPX1;SELENOS;TPM1;PKD2;HIF1A;SOD3;FOXO1
Dstn	1.09235	0.851	0.664	1.73626e-57	1		regulation of energy homeostasis (GO:2000505)	0.0368294	LEPR;NR1D2;FOXO1
Fxyd6	1.00382	0.425	0.122	1.87279e-56	1		positive regulation of gene expression (GO:0010628)	0.0401782	KMT2E;IVNS1ABP;FOXC1;PID1;NCOA3;SCX;MSN;NR1D2;RORA;INHBA;HIF1A;CLU;THBS1;FOXO1;TGFBR1;COL1A1;MYO1C;SPP1;CTSH;SOX9;EZR;YWHAH
Syne1	0.908757	0.807	0.503	2.1887e-56	1		actin filament bundle organization (GO:0061572)	0.0401782	DPYSL3;NEDD9;PLS3;EZR
Cspg4	1.00499	0.535	0.209	4.51635e-54	1		regulation of tissue remodeling (GO:0034103)	0.0401782	CST3;LEPR;THBS4
Tpm2	0.919636	0.263	0.039	5.95447e-54	1		regulation of insulin-like growth factor receptor signaling pathway (GO:0043567)	0.0401782	IGFBP5;CILP;IGFBP6
Lepr	1.13695	0.343	0.082	5.44566e-52	1		detection of mechanical stimulus (GO:0050982)	0.0401782	PIEZO1;PKD2;PKD1
Adamts6	0.848842	0.274	0.046	5.8012e-52	1		mesonephric tubule development (GO:0072164)	0.0401782	FOXC1;PKD2;PKD1
Crispld2	1.73997	0.515	0.217	9.19051e-52	1		positive regulation of cartilage development (GO:0061036)	0.0401782	SCX;SOX9;LOXL2
Rflnb	0.880891	0.297	0.057	1.08821e-51	1		negative regulation of calcium-mediated signaling (GO:0050849)	0.0467269	ITPR1;PKD2;CALM2
Igfbp5	1.18774	0.836	0.578	1.15567e-51	1		positive regulation of receptor activity (GO:2000273)	0.0467269	NCOA3;SOX9;PKD2;CALM2
Selenos	0.990025	0.687	0.393	1.48284e-51	1		actin filament bundle assembly (GO:0051017)	0.0467269	DPYSL3;NEDD9;PLS3;EZR
Itpr1	0.980586	0.459	0.155	8.60821e-51	1		negative regulation of cell proliferation (GO:0008285)	0.0509891	KANK2;IGFBP5;P3H2;INHBA;PKD2;TOB1;SLURP1;TBRG1;CDH13;IGFBP7;SOX9;IGFBP6;PLPP1
Nrep	1.26919	0.61	0.303	9.61337e-51	1		cytoskeleton organization (GO:0007010)	0.0514811	SUN2;DST;DPYSL2;TPM1;NEDD9;EZR;SYNE1
Dkk3	0.969424	0.559	0.247	2.58843e-48	1		cellular response to cytokine stimulus (GO:0071345)	0.052498	XBP1;FOXC1;PID1;PTGIS;BGN;RORA;HIF1A;FOXO1;DCN;COL1A2;DPYSL3;CHAD;SDC1;SOX9;TIMP1
Cd9	0.76004	0.966	0.881	1.8071e-47	1		neuron projection morphogenesis (GO:0048812)	0.052498	ECM2;MAP2;NCOA3;OMD;KERA;PRELP;IQGAP1;FMOD
Cfh	1.23833	0.673	0.362	2.70737e-46	1		regulation of heart contraction (GO:0008016)	0.052498	S100A1;TPM1;ITPR1;ATP1B3;FXYD6;CALM2
Tsc22d3	1.04637	0.69	0.414	5.75136e-45	1		peptidyl-proline modification (GO:0018208)	0.052498	FKBP10;P3H2;FKBP7;PPIA
Inhba	0.834356	0.334	0.086	4.08812e-44	1		regulation of ATPase activity (GO:0043462)	0.052498	GABARAPL2;TPM2;TPM1;ATP1B3
Slc29a1	1.18285	0.61	0.349	6.96895e-44	1		regulation of endoplasmic reticulum stress-induced intrinsic apoptotic signaling pathway (GO:1902235)	0.052498	XBP1;SELENOS;HERPUD1
Gpc1	0.815875	0.254	0.047	5.78654e-43	1		cell morphogenesis involved in neuron differentiation (GO:0048667)	0.052498	ECM2;MAP2;OMD;KERA;PRELP;FMOD
Trps1	0.984152	0.735	0.5	1.09217e-42	1		regulation of protein localization to early endosome (GO:1902965)	0.052498	MSN;EZR
Sdk2	0.709245	0.25	0.048	1.18415e-41	1		COPI coating of Golgi vesicle (GO:0048205)	0.052498	TMED10;TMED2
Ltbp2	1.28903	0.257	0.054	4.11906e-41	1		positive regulation of protein localization to early endosome (GO:1902966)	0.052498	MSN;EZR
Ngef	0.806198	0.257	0.055	3.36e-40	1		positive regulation of extrinsic apoptotic signaling pathway via death domain receptors (GO:1902043)	0.052498	TIMP3;THBS1
Col8a1	1.71361	0.334	0.102	2.01283e-39	1		Golgi transport vesicle coating (GO:0048200)	0.052498	TMED10;TMED2
Htra4	0.906754	0.364	0.107	2.59154e-39	1		collagen biosynthetic process (GO:0032964)	0.052498	COL1A1;P3H4
Nuak1	0.735334	0.297	0.075	3.52381e-39	1		regulation of mesenchymal stem cell differentiation (GO:2000739)	0.052498	LTBP2;SOX9
Omd	1.21743	0.299	0.079	6.92491e-39	1		COPI-coated vesicle budding (GO:0035964)	0.052498	TMED10;TMED2
Mpp7	0.820552	0.358	0.115	2.64209e-38	1		negative regulation of dendritic spine development (GO:0061000)	0.052498	PTPRS;NGEF
Tns3	0.804188	0.284	0.072	3.24729e-38	1		positive regulation of protein localization to endosome (GO:1905668)	0.052498	MSN;EZR
Mpp6	0.90868	0.371	0.128	6.94967e-38	1		regulation of extracellular exosome assembly (GO:1903551)	0.052498	SDC4;SDC1
Pkd2	0.830321	0.732	0.516	9.71658e-37	1		negative regulation of glycogen biosynthetic process (GO:0045719)	0.052498	SELENOS;ENPP1
Pkm	0.819815	0.684	0.425	6.0156e-36	1		odontogenesis (GO:0042476)	0.052498	COL1A1;FOXC1;COL1A2;INHBA
Igfbp6	0.665718	0.947	0.828	3.87395e-35	1		negative regulation of STAT cascade (GO:1904893)	0.052498	CHAD;BGN;ADIPOR1;DCN
Sgms2	0.868284	0.501	0.245	5.44908e-34	1		monocarboxylic acid biosynthetic process (GO:0072330)	0.0532573	XBP1;CHST12;BGN;CSPG4;DCN
Nucb2	0.785112	0.518	0.253	6.77681e-34	1		regulation of ion transmembrane transporter activity (GO:0032412)	0.0559034	WWP2;FXYD6;FXYD5;YWHAH
Adk	0.776196	0.526	0.26	1.24615e-33	1		regulation of lipid metabolic process (GO:0019216)	0.0559034	TIAM2;CHD9;RORA;NR1D2;ADIPOR1;PLPP1
Crip2	0.881368	0.746	0.565	2.8304e-33	1		cellular response to organic cyclic compound (GO:0071407)	0.0577155	IGFBP5;NCOA3;SPP1;MSN;RORA;EZR;PKD2
Galnt15	1.02934	0.417	0.18	5.35608e-33	1		substantia nigra development (GO:0021762)	0.0593668	YWHAQ;S100A1;CALM2;YWHAH
Tiam2	0.897736	0.326	0.116	7.04906e-32	1		response to insulin (GO:0032868)	0.0610987	XBP1;PKM;SELENOS;ENPP1;FOXO1
Slc20a1	1.33903	0.47	0.245	1.52953e-31	1		positive regulation of angiogenesis (GO:0045766)	0.0622505	XBP1;PTGIS;S100A1;CTSH;HIF1A;THBS1
Fam49a	0.721006	0.274	0.079	3.2196e-31	1		bleb assembly (GO:0032060)	0.0627588	PMP22;MYLK
Sertad4	0.656003	0.266	0.074	7.58252e-31	1		negative regulation of dendrite morphogenesis (GO:0050774)	0.0627588	NGEF;YWHAH
Pkd1	0.857229	0.578	0.337	1.52541e-30	1		positive regulation of cyclin-dependent protein serine/threonine kinase activity involved in G1/S transition of mitotic cell cycle (GO:0031659)	0.0627588	PKD2;PKD1
Htra1	0.676247	0.868	0.75	1.35495e-29	1		vascular endothelial growth factor signaling pathway (GO:0038084)	0.0627588	FOXC1;MYO1C
Gm26917	0.767876	0.876	0.712	2.09176e-28	1		negative regulation of membrane protein ectodomain proteolysis (GO:0051045)	0.0627588	TIMP3;TIMP1
Pqlc3	0.782198	0.413	0.189	6.74488e-28	1		negative regulation of glycogen metabolic process (GO:0070874)	0.0627588	SELENOS;ENPP1
Slc1a4	0.684409	0.291	0.099	2.51786e-27	1		negative regulation of dendrite development (GO:2000171)	0.0627588	PTPRS;YWHAH
Dst	0.630093	0.854	0.705	1.79277e-25	1		metanephric nephron tubule development (GO:0072234)	0.0627588	PKD2;PKD1
Crip1	0.611208	0.899	0.771	1.97963e-25	1		metanephros development (GO:0001656)	0.0627588	CTSH;PKD2;PKD1
Stk38l	0.737109	0.307	0.117	5.03419e-25	1		negative regulation of transcription factor import into nucleus (GO:0042992)	0.0627588	RAB23;PKD2;PKD1
Lrrfip1	0.759181	0.446	0.223	9.10955e-25	1		cellular response to lipid (GO:0071396)	0.0634422	XBP1;PID1;SELENOS;NCOA3;SPP1;MSN;RORA;SOX9
Col5a2	0.585425	0.96	0.897	1.88502e-24	1		positive regulation of epithelial cell migration (GO:0010634)	0.0645263	SPARC;CTSH;SOX9;THBS1;HIF1A
Thbs2	1.10958	0.676	0.494	2.25548e-24	1		intracellular protein transport (GO:0006886)	0.0645263	PDIA3;RABGAP1L;TMED10;MYO1C;RAB23;TMED3;TMED2;KDELR2;LTBP2;PKD1;SEC31A;YWHAH
Sdc1	0.595874	0.287	0.103	7.98892e-24	1		regulation of G1/S transition of mitotic cell cycle (GO:2000045)	0.0656428	KANK2;KMT2E;PID1;PKD2
Fzd8	0.610542	0.271	0.094	1.36043e-23	1		positive regulation of epithelial cell proliferation (GO:0050679)	0.0658517	XBP1;CDH13;SOX9;HIF1A;TGFBR1;THBS4
Calm2	0.486899	0.929	0.847	2.19525e-23	1		negative regulation of JAK-STAT cascade (GO:0046426)	0.0696908	CHAD;BGN;ADIPOR1;DCN
P4ha1	0.783889	0.666	0.473	5.53184e-23	1		cellular response to peptide hormone stimulus (GO:0071375)	0.0721463	XBP1;PKM;SELENOS;ENPP1;GNG11;FOXO1
Pmepa1	0.654023	0.626	0.402	9.4028e-23	1		regulation of epithelial cell migration (GO:0010632)	0.0721463	CTSH;SOX9;ADIPOR1;HIF1A
Slc39a13	0.589996	0.294	0.113	1.89872e-22	1		glomerular visceral epithelial cell development (GO:0072015)	0.0721463	MYO1E;IQGAP1
Pls3	0.660797	0.544	0.328	6.43599e-22	1		negative regulation of platelet aggregation (GO:0090331)	0.0721463	SERPINE2;CD9
Bgn	0.526324	0.95	0.847	3.09587e-21	1		microvillus organization (GO:0032528)	0.0721463	FXYD5;EZR
Gpx1	0.519419	0.894	0.8	4.34731e-21	1		cytoskeletal anchoring at nuclear membrane (GO:0090286)	0.0721463	SUN2;SYNE1
Sdc4	0.567532	0.78	0.594	8.31706e-21	1		microvillus assembly (GO:0030033)	0.0721463	FXYD5;EZR
Tpm1	0.80238	0.364	0.178	6.59161e-20	1		positive regulation of early endosome to late endosome transport (GO:2000643)	0.0721463	MSN;EZR
Tspan3	0.624172	0.589	0.388	6.72269e-20	1		glomerular epithelial cell development (GO:0072310)	0.0721463	MYO1E;IQGAP1
Ccpg1	0.592542	0.591	0.377	1.26762e-19	1		endochondral ossification (GO:0001958)	0.0721463	FOXC1;SCX
Sun2	0.570778	0.331	0.15	2.10715e-19	1		extracellular matrix disassembly (GO:0022617)	0.0721463	ACAN;HTRA1;SPP1;TIMP1;DCN
Raph1	0.730604	0.475	0.283	4.02714e-19	1		positive regulation of nucleic acid-templated transcription (GO:1903508)	0.0753623	KMT2E;IVNS1ABP;FOXC1;NCOA3;SCX;NR1D2;RORA;INHBA;HIF1A;FOXO1;TGFBR1;COL1A1;SPP1;SOX9;YWHAH
Adgre5	0.559326	0.295	0.131	9.77293e-18	1		regulation of organelle organization (GO:0033043)	0.0753623	RABGAP1L;SURF4;MSN;PDE4DIP;EZR;CAMSAP2
Nupr1	0.795443	0.756	0.612	1.79318e-17	1		in utero embryonic development (GO:0001701)	0.0753623	MBNL1;PKD1;TGFBR1
Reep5	0.545222	0.687	0.509	5.03874e-17	1		regulation of glucose metabolic process (GO:0010906)	0.0753623	SELENOS;RORA;ADIPOR1
Aff3	0.613432	0.379	0.198	1.07761e-16	1		cellular response to epidermal growth factor stimulus (GO:0071364)	0.0753623	FOXC1;IQGAP1;SOX9
Ptma	0.394578	0.968	0.942	5.27421e-16	1		negative regulation of cell differentiation (GO:0045596)	0.0761721	COL5A2;ENPP1;RORA;SOX9;ADIPOR1;FOXO1;TGFBR1
Ctsh	0.557712	0.262	0.11	6.04421e-16	1		cellular response to oxygen-containing compound (GO:1901701)	0.0788914	XBP1;PID1;IGFBP5;SELENOS;NCOA3;TPM1;RORA;SOX9;EZR;PKD2
Lgals3	0.595667	0.608	0.419	6.77015e-16	1		epithelium development (GO:0060429)	0.0800718	LGALS3;LOXL3;PGK1;PPP2R3A;PKD2;PKD1
Col6a2	0.460437	0.941	0.886	1.81025e-15	1		apoptotic cell clearance (GO:0043277)	0.0800718	NCOA3;THBS1;TGM2
Cdh13	0.448603	0.563	0.347	2.02053e-15	1		positive regulation of wound healing (GO:0090303)	0.0800718	XBP1;THBS1;MYLK
Marveld1	0.587352	0.299	0.143	3.79465e-15	1		regulation of supramolecular fiber organization (GO:1902903)	0.0800718	GPX1;MAP2;CAMSAP2
Samd4	0.537878	0.294	0.138	3.91782e-15	1		positive regulation of macromolecule metabolic process (GO:0010604)	0.0800718	PID1;NCOA3;SCX;CTSH;MSN;INHBA;EZR;HIF1A;CLU;TGFBR1
Cd109	0.57895	0.621	0.455	4.13064e-15	1		actin crosslink formation (GO:0051764)	0.0807862	DPYSL3;PLS3
Cpxm2	0.58506	0.451	0.256	4.87818e-15	1		myelin assembly (GO:0032288)	0.0807862	GPC1;CD9
Csgalnact2	0.617096	0.44	0.266	1.16062e-14	1		regulation of skeletal muscle cell differentiation (GO:2001014)	0.0807862	GPC1;NR1D2
Nedd9	0.545245	0.324	0.159	1.69926e-14	1		Golgi vesicle budding (GO:0048194)	0.0807862	TMED10;SEC31A
Grk5	0.524701	0.303	0.144	1.9682e-14	1		engulfment of apoptotic cell (GO:0043652)	0.0807862	NCOA3;THBS1
Aopep	0.561177	0.486	0.307	6.02614e-14	1		granulocyte activation (GO:0036230)	0.0807862	KMT2E;PREX1
Ppfibp1	0.552525	0.544	0.358	7.13188e-14	1		negative regulation of endopeptidase activity (GO:0010951)	0.0813815	CST3;SERPINE2;TIMP3;ANXA8;TIMP1
Nrp2	0.504451	0.263	0.117	1.73924e-13	1		positive regulation of homeostatic process (GO:0032846)	0.0813815	ANO1;ATP6AP1;SPP1;INHBA;HIF1A
Mustn1	0.639267	0.281	0.135	1.99657e-13	1		leukocyte cell-cell adhesion (GO:0007159)	0.0829917	NT5E;MSN;EZR
Loxl2	0.609836	0.65	0.509	2.56076e-13	1		cargo loading into vesicle (GO:0035459)	0.0829917	TMED10;TMED2;SEC31A
Card19	0.509482	0.295	0.145	3.5063e-13	1		negative regulation of cellular response to transforming growth factor beta stimulus (GO:1903845)	0.0833486	CD109;HTRA4;PMEPA1;TGFBR1
Col6a3	0.563494	0.878	0.795	3.51919e-13	1		protein transport (GO:0015031)	0.0840572	RABGAP1L;TMED10;ATP6AP1;RAB23;TMED3;TMED2;KDELR2;ATP6V0A4;CLU;SEC31A;YWHAH
Ppia	0.441929	0.835	0.705	4.4433e-13	1		regulation of neuron projection development (GO:0010975)	0.0841593	CCDC88A;PTPRS;CAMK1D;DPYSL3;CAMSAP2;ITM2C
Chst12	0.442301	0.25	0.11	4.47139e-13	1		regulation of transmembrane receptor protein serine/threonine kinase signaling pathway (GO:0090092)	0.0885422	WWTR1;NREP;DKK3
Col6a1	0.442849	0.931	0.898	4.61727e-13	1		positive regulation of calcium-mediated signaling (GO:0050850)	0.0885422	CDH13;PKD2;CALM2
Atp6v0e	0.530134	0.526	0.354	5.23021e-13	1		negative regulation of cell migration (GO:0030336)	0.0885422	IGFBP5;DPYSL3;TPM1;TIMP1;ADIPOR1;SLURP1
Pde4dip	0.523083	0.332	0.178	7.22415e-13	1		positive regulation of cell proliferation (GO:0008284)	0.0885422	WWTR1;XBP1;PID1;CLEC11A;SCX;THBS1;TGFBR1;GRK5;CCPG1;CTSH;CDH13;SOX9;TIMP1
Tm4sf1	0.560952	0.499	0.321	1.41899e-12	1		negative regulation of transforming growth factor beta receptor signaling pathway (GO:0030512)	0.0885422	CD109;HTRA4;PMEPA1;TGFBR1
Lgalsl	0.501016	0.347	0.189	1.92609e-12	1		positive regulation of cytoplasmic transport (GO:1903651)	0.0885422	MSN;EZR
Fkbp7	0.522845	0.502	0.33	2.06288e-12	1		positive regulation of bone remodeling (GO:0046852)	0.0885422	ATP6AP1;SPP1
Plpp1	0.458067	0.393	0.223	2.80619e-12	1		muscle cell migration (GO:0014812)	0.0885422	PLAT;THBS4
Rrbp1	0.371691	0.883	0.805	4.13631e-12	1		regulation of pH (GO:0006885)	0.0885422	ATP6AP1;ATP6V0A4
Ltbp3	0.460799	0.541	0.371	4.16826e-12	1		positive regulation of bone resorption (GO:0045780)	0.0885422	ATP6AP1;SPP1
Clec11a	0.55776	0.437	0.264	5.89442e-12	1		negative regulation of homotypic cell-cell adhesion (GO:0034111)	0.0885422	SERPINE2;CD9
S100a1	0.469595	0.255	0.119	7.44793e-12	1		regulation of plasminogen activation (GO:0010755)	0.0885422	SERPINE2;THBS1
Tob1	0.549253	0.517	0.352	8.25116e-12	1		negative regulation of glucose transport (GO:0010829)	0.0885422	SELENOS;ENPP1
Col16a1	0.74696	0.352	0.211	1.04026e-11	1		negative regulation of intracellular signal transduction (GO:1902532)	0.0896203	PREX1;CARD19;ITPR1;RORA;ADIPOR1;THBS1;HERPUD1
Iqgap1	0.436332	0.772	0.649	1.32369e-11	1		negative regulation of cellular protein metabolic process (GO:0032269)	0.0959118	CST3;SERPINE2;IGFBP5;PLAT;TOB1
Xbp1	0.415221	0.624	0.474	1.9162e-11	1		IRE1-mediated unfolded protein response (GO:0036498)	0.096124	XBP1;SERP1;KDELR3;SEC31A
Pitx1	0.422225	0.258	0.121	2.23109e-11	1		cellular response to cAMP (GO:0071320)	0.0971594	IGFBP5;PKD2;EZR
Mgp	1.3211	0.695	0.53	3.3858e-11	1		regulation of sodium ion transmembrane transport (GO:1902305)	0.0971594	FXYD6;FXYD5;YWHAH
Trim47	0.457023	0.329	0.181	3.88247e-11	1		positive regulation of signal transduction (GO:0009967)	0.0971594	XBP1;PTGIS;MYO1C;LOXL3;CTSH;HIF1A;TGFBR1;EPN2
4930523C07Rik	0.583021	0.432	0.279	6.1729e-11	1		negative regulation of kinase activity (GO:0033673)	0.0971594	PREX1;WWTR1;CHAD;BGN;DCN
Trabd2b	0.460126	0.324	0.175	7.72029e-11	1		regulation of stem cell population maintenance (GO:2000036)	0.0971594	NCOA3;LOXL2
Dap	0.490373	0.539	0.393	9.45144e-11	1		negative regulation of ryanodine-sensitive calcium-release channel activity (GO:0060315)	0.0971594	PKD2;CALM2
Herpud1	0.600709	0.57	0.43	9.83812e-11	1		regulation of vascular endothelial growth factor signaling pathway (GO:1900746)	0.0971594	MYO1C;DCN
Tent5a	0.467821	0.496	0.331	2.14172e-10	1		somite development (GO:0061053)	0.0971594	LOXL3;PPP2R3A
Cdc42ep3	0.414341	0.279	0.141	3.22731e-10	1		regulation of integrin-mediated signaling pathway (GO:2001044)	0.0971594	LOXL3;TIMP1
Ywhaq	0.479294	0.679	0.592	3.38599e-10	1		response to axon injury (GO:0048678)	0.0971594	DPYSL3;NREP
Dpysl3	0.435157	0.677	0.525	3.89425e-10	1		response to sterol (GO:0036314)	0.0971594	RORA;TGFBR1
Ncoa3	0.472419	0.401	0.253	4.63781e-10	1		positive regulation of chondrocyte differentiation (GO:0032332)	0.0971594	SOX9;LOXL2
H13	0.438631	0.39	0.236	5.46172e-10	1		cellular response to increased oxygen levels (GO:0036295)	0.0971594	ATP6AP1;FOXO1
Tram1	0.459612	0.621	0.479	6.00241e-10	1		negative regulation of release of sequestered calcium ion into cytosol (GO:0051280)	0.0971594	PKD2;CALM2
Nr1d2	0.4599	0.262	0.132	7.35133e-10	1		aspartate family amino acid biosynthetic process (GO:0009067)	0.0971594	PLOD2;PLOD1
Camk1d	0.490462	0.387	0.241	7.66918e-10	1		negative regulation of fat cell differentiation (GO:0045599)	0.10632	ENPP1;RORA;FOXO1
Myo1e	0.460335	0.281	0.149	9.37999e-10	1		regulation of nitric oxide biosynthetic process (GO:0045428)	0.10632	PTGIS;PKD2;CLU
P3h4	0.442343	0.273	0.141	1.35702e-09	1		aminoglycan catabolic process (GO:0006026)	0.10632	SDC4;GPC1;SDC1
Mgll	0.509536	0.291	0.155	1.69452e-09	1		actin cytoskeleton reorganization (GO:0031532)	0.109234	AUTS2;NCOA3;NEDD9;EZR
Piezo1	0.450351	0.321	0.183	3.10519e-09	1		negative regulation of chondrocyte differentiation (GO:0032331)	0.109248	SOX9;TGFBR1
Wwtr1	0.429396	0.57	0.414	3.82629e-09	1		endochondral bone morphogenesis (GO:0060350)	0.109248	FOXC1;SCX
Rora	0.485303	0.639	0.497	5.08248e-09	1		positive regulation of keratinocyte differentiation (GO:0045618)	0.109248	FOXC1;NCOA3
Anxa5	0.303484	0.915	0.851	6.95857e-09	1		plasminogen activation (GO:0031639)	0.109248	PGK1;PLAT
Sox9	0.53975	0.3	0.169	6.97108e-09	1		regulation of mononuclear cell migration (GO:0071675)	0.109248	LGALS3;THBS1
Tgfbr1	0.475004	0.467	0.329	1.10659e-08	1		response to interleukin-6 (GO:0070741)	0.109248	PID1;PTGIS
Epn2	0.478847	0.315	0.185	1.22247e-08	1		negative regulation of fibroblast growth factor receptor signaling pathway (GO:0040037)	0.109248	GPC1;THBS1
Pid1	0.578596	0.254	0.136	2.42166e-08	1		negative regulation of intrinsic apoptotic signaling pathway (GO:2001243)	0.110304	XBP1;SELENOS;CLU;HERPUD1
Gabarapl2	0.428775	0.395	0.257	4.25732e-08	1		negative regulation of peptidase activity (GO:0010466)	0.110304	CST3;SERPINE2;TIMP3;TIMP1
Kank2	0.442018	0.551	0.396	5.07164e-08	1		cellular response to organonitrogen compound (GO:0071417)	0.115251	XBP1;IGFBP5;SOX9;EZR;PKD2
Rin2	0.508728	0.433	0.302	7.6018e-08	1		kidney development (GO:0001822)	0.115251	FOXC1;CTSH;PKD1;TGFBR1
Slc6a6	0.467149	0.332	0.202	1.48886e-07	1		positive regulation of exocytosis (GO:0045921)	0.116556	SDC4;ATP6AP1;SDC1
Dpysl2	0.423053	0.734	0.638	2.68399e-07	1		cellular macromolecular complex assembly (GO:0034622)	0.116556	TMED10;TMED2;PDE4DIP
Fkbp10	0.341888	0.335	0.197	3.46311e-07	1		cellular response to decreased oxygen levels (GO:0036294)	0.116964	PTGIS;PGK1;RORA;HIF1A
BC031181	0.396198	0.305	0.181	3.86479e-07	1		negative regulation of neuron differentiation (GO:0045665)	0.116964	PTPRS;DPYSL3;SOX9;ITM2C
Aig1	0.431657	0.326	0.2	4.31353e-07	1		positive regulation of histone H3-K4 methylation (GO:0051571)	0.116964	KMT2E;AUTS2
Kdelr2	0.47062	0.538	0.421	6.32841e-07	1		regulation of granulocyte chemotaxis (GO:0071622)	0.116964	CAMK1D;THBS1
Fam3c	0.423296	0.25	0.137	6.87553e-07	1		cellular response to nitrogen starvation (GO:0006995)	0.116964	GABARAPL2;GABARAPL1
Atp1b3	0.378912	0.525	0.394	1.18775e-06	1		steroid catabolic process (GO:0006706)	0.116964	SPP1;YWHAH
Auts2	0.416138	0.292	0.177	1.68111e-06	1		regulation of biomineral tissue development (GO:0070167)	0.116964	ENPP1;SOX9
Kdelr3	0.383894	0.283	0.165	1.75647e-06	1		cellular potassium ion homeostasis (GO:0030007)	0.116964	KCNMA1;ATP1B3
Msn	0.428226	0.724	0.636	2.44951e-06	1		cellular response to low-density lipoprotein particle stimulus (GO:0071404)	0.116964	CD9;CDH13
Rabac1	0.375317	0.69	0.6	2.48221e-06	1		glomerular visceral epithelial cell differentiation (GO:0072112)	0.116964	MYO1E;IQGAP1
Serpine2	0.803644	0.658	0.676	2.58187e-06	1		negative regulation of cartilage development (GO:0061037)	0.116964	SOX9;TGFBR1
Manf	0.355194	0.692	0.583	5.60511e-06	1		cellular response to nitrogen levels (GO:0043562)	0.116964	GABARAPL2;GABARAPL1
Pamr1	0.446377	0.457	0.332	6.33086e-06	1		regulation of cellular carbohydrate metabolic process (GO:0010675)	0.116964	RORA;ADIPOR1
Kmt2e	0.378627	0.563	0.439	6.55037e-06	1		negative regulation of epithelial cell migration (GO:0010633)	0.117415	ADIPOR1;THBS1;DCN
Ptprs	0.38328	0.499	0.377	1.01361e-05	1		positive regulation of ATPase activity (GO:0032781)	0.117415	GABARAPL2;TPM1;ATP1B3
Atp10a	0.351927	0.262	0.152	1.13727e-05	1		regulation of JAK-STAT cascade (GO:0046425)	0.117669	CHAD;BGN;ADIPOR1;DCN
Rabgap1l	0.460013	0.568	0.47	1.39658e-05	1		axonogenesis (GO:0007409)	0.121521	ECM2;AUTS2;GPC1;OMD;KERA;PRELP;EZR;FMOD
Gng11	0.402875	0.291	0.18	1.41564e-05	1		neuron differentiation (GO:0030182)	0.121521	XBP1;FZD8;INHBA;TGFBR1;MANF;ITM2C
Ezr	0.425941	0.382	0.258	1.61206e-05	1		negative regulation of cellular macromolecule biosynthetic process (GO:2000113)	0.12316	IGFBP5;LOXL3;NR1D2;WWP2;TOB1;FOXO1;DKK3;LOXL2;DAP;SELENOS;YWHAQ;ENPP1;SOX9;LRRFIP1
Prrc1	0.371567	0.358	0.233	1.76858e-05	1		muscle cell differentiation (GO:0042692)	0.12316	MBNL1;RORA;SYNE1
Emc3	0.349894	0.279	0.17	2.61124e-05	1		zymogen activation (GO:0031638)	0.12316	PGK1;CTSH;PLAT
Foxo1	0.324576	0.451	0.315	2.85948e-05	1		positive regulation of endothelial cell proliferation (GO:0001938)	0.124019	CDH13;HIF1A;TGFBR1;THBS4
Atp6ap1	0.369965	0.44	0.318	3.08704e-05	1		regulation of cardiac conduction (GO:1903779)	0.124019	ITPR1;ATP1B3;FXYD6;CALM2
Tsc22d1	0.620753	0.515	0.397	5.87598e-05	1		positive regulation of cell adhesion mediated by integrin (GO:0033630)	0.124019	NCOA3;PIEZO1
Tmed10	0.366802	0.661	0.574	7.53458e-05	1		regulation of Golgi organization (GO:1903358)	0.124019	PDE4DIP;CAMSAP2
Pdia3	0.274784	0.823	0.745	7.9026e-05	1		regulation of platelet aggregation (GO:0090330)	0.124019	SERPINE2;CD9
Ccdc88a	0.379477	0.408	0.286	0.000102453	1		regulation of cyclin-dependent protein serine/threonine kinase activity involved in G1/S transition of mitotic cell cycle (GO:0031657)	0.124019	PKD2;PKD1
Tgm2	0.446611	0.303	0.199	0.000114112	1		cellular response to osmotic stress (GO:0071470)	0.124019	PKD2;MYLK
Tmed3	0.343991	0.413	0.296	0.000128924	1		neutrophil activation (GO:0042119)	0.124019	KMT2E;PREX1
Adipor1	0.384049	0.289	0.189	0.000167344	1		negative regulation of smooth muscle cell migration (GO:0014912)	0.124019	IGFBP5;TPM1
1700025G04Rik	0.397236	0.345	0.239	0.000189952	1		purine nucleotide catabolic process (GO:0006195)	0.124019	NT5E;GPX1
Hif1a	0.339357	0.457	0.337	0.000217817	1		negative regulation of T cell receptor signaling pathway (GO:0050860)	0.124019	LGALS3;EZR
Synm	0.338249	0.421	0.297	0.000243225	1		purine-containing compound catabolic process (GO:0072523)	0.124019	NT5E;GPX1
Serp1	0.346564	0.525	0.418	0.000260417	1		protein peptidyl-prolyl isomerization (GO:0000413)	0.124748	FKBP10;FKBP7;PPIA
Mapk6	0.359593	0.35	0.238	0.000296325	1		regulation of sodium ion transmembrane transporter activity (GO:2000649)	0.124748	FXYD6;FXYD5;YWHAH
Plat	0.360104	0.297	0.192	0.000448848	1		positive regulation of vasculature development (GO:1904018)	0.127714	XBP1;PTGIS;CTSH;HIF1A;THBS1
Fat1	0.389564	0.311	0.208	0.000677288	1		positive regulation of plasma membrane bounded cell projection assembly (GO:0120034)	0.130597	CCDC88A;AUTS2;DPYSL3;CDC42EP3
Serinc1	0.318577	0.587	0.473	0.00077773	1		transmembrane receptor protein serine/threonine kinase signaling pathway (GO:0007178)	0.130597	COL1A2;SCX;LTBP2;INHBA;TOB1;TGFBR1
Myo1c	0.314394	0.353	0.241	0.000792772	1		positive regulation of cellular catabolic process (GO:0031331)	0.133281	MSN;EZR;HIF1A;FOXO1;DCN
Fam114a1	0.328684	0.453	0.347	0.000883703	1		negative regulation of developmental process (GO:0051093)	0.133281	CST3;TIMP1;SOX9;LOXL2
Itm2c	0.323512	0.53	0.42	0.000927083	1		maintenance of protein location in nucleus (GO:0051457)	0.133281	SUN2;SYNE1
Rmnd5a	0.307197	0.369	0.259	0.000944375	1		regulation of B cell differentiation (GO:0045577)	0.133281	XBP1;INHBA
Plod1	0.313438	0.323	0.212	0.0011064	1		negative regulation of release of cytochrome c from mitochondria (GO:0090201)	0.133281	GPX1;CLU
Timp1	0.554249	0.257	0.166	0.00115285	1		negative regulation of platelet activation (GO:0010544)	0.133281	SERPINE2;CD9
Ccn1	0.408834	0.774	0.676	0.00125384	1		positive regulation of exosomal secretion (GO:1903543)	0.133281	SDC4;SDC1
Pmp22	0.388187	0.801	0.751	0.00129525	1		negative regulation of protein processing (GO:0010955)	0.133281	SERPINE2;THBS1
Ssr4	0.307468	0.368	0.257	0.00132267	1		cytoplasmic sequestering of protein (GO:0051220)	0.133281	PKD2;PKD1
Creld2	0.37491	0.292	0.194	0.00143016	1		cellular response to starvation (GO:0009267)	0.133281	GABARAPL2;GABARAPL1;XBP1;DAP;FOXO1
Msi2	0.372871	0.278	0.183	0.00149545	1		negative regulation of response to external stimulus (GO:0032102)	0.133281	PTPRS;PTGIS;SELENOS;CD109;RORA
Ppp2r3a	0.354698	0.263	0.17	0.00155456	1		negative regulation of protein catabolic process (GO:0042177)	0.133281	CST3;TIMP3;TIMP1
Plec	0.298541	0.801	0.741	0.00205015	1		regulation of extrinsic apoptotic signaling pathway via death domain receptors (GO:1902041)	0.133281	LGALS3;GPX1;THBS1
Gabarapl1	0.360202	0.435	0.326	0.00239312	1		regulation of proteasomal protein catabolic process (GO:0061136)	0.133281	GABARAPL2;GPX1;PKD1
Ywhah	0.29226	0.36	0.25	0.00322634	1		regulation of RNA metabolic process (GO:0051252)	0.133281	MBNL1;MBNL2;NCOA3
Tmed2	0.255087	0.732	0.641	0.00403453	1		regulation of protein kinase activity (GO:0045859)	0.134249	PREX1;WWTR1;CHAD;BGN;IQGAP1;DCN
Chd9	0.270475	0.498	0.379	0.00417235	1		cytokine-mediated signaling pathway (GO:0019221)	0.135459	FOXC1;PITPNA;BGN;MSN;RORA;TNFRSF11B;ADIPOR1;HIF1A;FOXO1;DCN;COL1A2;CHAD;LEPR;SDC1;TIMP1;PPIA
Adamts2	0.276057	0.636	0.541	0.00420037	1		Rho protein signal transduction (GO:0007266)	0.138246	COL1A2;NCOA3;CDC42EP3;CDH13
Olfml3	0.625806	0.454	0.361	0.00499955	1		regulation of fat cell differentiation (GO:0045598)	0.138246	XBP1;ENPP1;RORA;FOXO1
Mbnl2	0.283501	0.581	0.491	0.00627466	1		response to cAMP (GO:0051591)	0.138246	IGFBP5;PKD2;EZR
Ift20	0.29839	0.329	0.229	0.00738652	1		androgen receptor signaling pathway (GO:0030521)	0.138246	NCOA3;PMEPA1;PLPP1
Loxl3	0.336216	0.281	0.187	0.00921605	1		circulatory system development (GO:0072359)	0.138246	FOXC1;PKD2;PKD1;CRIP1;TGFBR1
Surf4	0.322681	0.52	0.43	0.00934867	1		negative regulation of protein kinase activity (GO:0006469)	0.138246	PREX1;WWTR1;CHAD;BGN;DCN
Cdon	0.364149	0.721	0.686	0.0106024	1		neural tube development (GO:0021915)	0.138246	PKD2;PKD1
Foxc1	0.290321	0.343	0.242	0.0110957	1		positive regulation of secretion (GO:0051047)	0.138246	XBP1;SPP1
Tmem263	0.267996	0.287	0.194	0.0125332	1		negative regulation of response to wounding (GO:1903035)	0.138246	PTPRS;CD109
Ostc	0.309033	0.472	0.37	0.0125488	1		cytoplasmic sequestering of transcription factor (GO:0042994)	0.138246	PKD2;PKD1
Rnasek	0.294764	0.376	0.277	0.0126442	1		regulation of exosomal secretion (GO:1903541)	0.138246	SDC4;SDC1
Rexo2	0.295536	0.382	0.276	0.0177935	1		regulation of SMAD protein import into nucleus (GO:0060390)	0.138246	WWTR1;TGFBR1
Rab23	0.315738	0.252	0.165	0.021652	1		positive regulation of nitric-oxide synthase activity (GO:0051000)	0.138246	S100A1;HIF1A
Pgk1	0.29832	0.315	0.221	0.0233178	1		artery development (GO:0060840)	0.138246	PKD2;TGFBR1
Camsap2	0.331709	0.294	0.204	0.0260525	1		endoplasmic reticulum to cytosol transport (GO:1903513)	0.138246	SELENOS;HERPUD1
Sec31a	0.296204	0.536	0.45	0.0276692	1		myoblast differentiation (GO:0045445)	0.138246	MBNL1;SDC1
Ikbip	0.319652	0.36	0.27	0.0338865	1		mesenchyme development (GO:0060485)	0.138246	PKD2;TGFBR1
Pitpna	0.306032	0.446	0.349	0.0402462	1		negative regulation of cellular process (GO:0048523)	0.138268	KANK2;P3H2;INHBA;PKD2;CLU;TOB1;SLURP1;TBRG1;ENPP1;CDH13;CD9;IGFBP7;IGFBP6;PLPP1
Amfr	0.274805	0.302	0.213	0.0404072	1		negative regulation of cell projection organization (GO:0031345)	0.140446	PTPRS;DPYSL3;ITM2C
Tbrg1	0.29825	0.363	0.27	0.0490902	1		plasma membrane bounded cell projection assembly (GO:0120031)	0.14676	IFT20;CCDC88A;RAB23;PMP22;CDH13;FXYD5;EZR;MYLK
							ion transport (GO:0006811)	0.147863	ANO1;ATP6AP1;SLC20A1;TSC22D3;PIEZO1;ATP6V0A4;FXYD6;ATP1B3;ATP10A
							positive regulation of developmental process (GO:0051094)	0.147863	XBP1;NCOA3;SCX;SOX9;DCN
							regulation of cellular protein catabolic process (GO:1903362)	0.147863	MSN;EZR
							negative regulation of antigen receptor-mediated signaling pathway (GO:0050858)	0.147863	LGALS3;EZR
							positive regulation of epidermal cell differentiation (GO:0045606)	0.147863	FOXC1;NCOA3
							ureteric bud development (GO:0001657)	0.147863	FOXC1;PKD2
							positive regulation of cellular protein catabolic process (GO:1903364)	0.147863	MSN;EZR
							positive regulation of calcium ion transmembrane transporter activity (GO:1901021)	0.147863	PKD2;CALM2
							nucleotide catabolic process (GO:0009166)	0.147863	NT5E;GPX1
							regulation of early endosome to late endosome transport (GO:2000641)	0.147863	MSN;EZR
							cellular monovalent inorganic cation homeostasis (GO:0030004)	0.147863	KCNMA1;ATP1B3
							transforming growth factor beta receptor signaling pathway (GO:0007179)	0.148459	COL1A2;LTBP2;FMOD;TGFBR1
							negative regulation of extrinsic apoptotic signaling pathway (GO:2001237)	0.148459	LGALS3;GPX1;THBS1;TGFBR1
							regulation of multicellular organismal development (GO:2000026)	0.150735	GPX1;SCX;TGFBR1
							peptidyl-lysine modification (GO:0018205)	0.153244	LOXL3;PLOD2;P3H4;PLOD1;LOXL2
							negative regulation of transmembrane receptor protein serine/threonine kinase signaling pathway (GO:0090101)	0.153244	CD109;HTRA4;PMEPA1;TGFBR1
							sprouting angiogenesis (GO:0002040)	0.157732	CDH13;THBS1;LOXL2
							regulation of smooth muscle cell proliferation (GO:0048660)	0.157732	IGFBP5;CDH13;THBS1
							regulation of amyloid-beta formation (GO:1902003)	0.157853	TMED10;CLU
							regulation of cellular response to transforming growth factor beta stimulus (GO:1903844)	0.157853	NREP;DKK3
							endoplasmic reticulum calcium ion homeostasis (GO:0032469)	0.157853	HERPUD1;TGM2
							retrograde protein transport, ER to cytosol (GO:0030970)	0.157853	SELENOS;HERPUD1
							regulation of microtubule polymerization or depolymerization (GO:0031110)	0.157853	MAP2;CAMSAP2
							regulation of peptidase activity (GO:0052547)	0.157853	CST3;CTSH
							nicotinamide nucleotide metabolic process (GO:0046496)	0.163227	NT5E;PKM;PGK1
							cellular protein modification process (GO:0006464)	0.167627	PTPRS;IGFBP5;TNC;WWP2;PLOD2;PLAT;PLOD1;PPP2R3A;HIF1A;THBS1;TGFBR1;LOXL2;CST3;NUAK1;SERP1;LOX;SPP1;STK38L;IGFBP7;TIMP1;MFGE8;MAPK6
							interleukin-12-mediated signaling pathway (GO:0035722)	0.167627	PITPNA;MSN;PPIA
							cartilage development (GO:0051216)	0.167627	SCX;SOX9;PKD1
							cellular response to interleukin-12 (GO:0071349)	0.167627	PITPNA;MSN;PPIA
							icosanoid metabolic process (GO:0006690)	0.167627	GPX1;PTGIS;MGLL
							aminoglycan biosynthetic process (GO:0006023)	0.167627	SDC4;GPC1;SDC1
							regulation of sprouting angiogenesis (GO:1903670)	0.167627	S100A1;EPN2
							protein exit from endoplasmic reticulum (GO:0032527)	0.167627	SELENOS;HERPUD1
							endothelial cell development (GO:0001885)	0.167627	MSN;EZR
							Rac protein signal transduction (GO:0016601)	0.167627	NCOA3;CDH13
							macromolecule biosynthetic process (GO:0009059)	0.167627	COL1A1;P3H4
							activin receptor signaling pathway (GO:0032924)	0.167627	INHBA;TGFBR1
							positive regulation of protein catabolic process (GO:0045732)	0.167627	MSN;WWP2;EZR;FOXO1
							Golgi organization (GO:0007030)	0.171728	TMED10;SURF4;TMED3;TMED2;SYNE1
							response to glucose (GO:0009749)	0.172699	XBP1;SELENOS;THBS1
							regulation of organelle assembly (GO:1902115)	0.172699	IFT20;MSN;EZR
							positive regulation of organelle assembly (GO:1902117)	0.172699	CCDC88A;SDC4;SDC1
							purine nucleotide metabolic process (GO:0006163)	0.179335	NT5E;GPX1
							regulation of glycogen biosynthetic process (GO:0005979)	0.179335	SELENOS;ENPP1
							regulation of fibroblast growth factor receptor signaling pathway (GO:0040036)	0.179335	GPC1;THBS1
							cytoplasmic microtubule organization (GO:0031122)	0.179335	CCDC88A;EZR;CAMSAP2
							amino acid transport (GO:0006865)	0.179335	SLC6A6;SLC38A1;SLC1A4
							positive regulation of apoptotic process (GO:0043065)	0.179572	TIAM2;PREX1;PTGIS;KCNMA1;CTSH;NGEF;FOXO1;TGFBR1;TGM2
							positive regulation of supramolecular fiber organization (GO:1902905)	0.181641	GPX1;NCOA3;CDC42EP3;CLU
							protein heterooligomerization (GO:0051291)	0.186582	TRPS1;COL6A2;COL6A1
							regulation of reactive oxygen species metabolic process (GO:2000377)	0.186582	PID1;SELENOS;THBS1
							positive regulation of transcription from RNA polymerase II promoter involved in cellular response to chemical stimulus (GO:1901522)	0.190869	XBP1;HIF1A
							energy reserve metabolic process (GO:0006112)	0.190869	PID1;LEPR
							establishment of endothelial barrier (GO:0061028)	0.190869	MSN;EZR
							ERK1 and ERK2 cascade (GO:0070371)	0.190869	CTSH;SOX9
							hepaticobiliary system development (GO:0061008)	0.190869	XBP1;PKD2
							positive regulation of cellular process (GO:0048522)	0.190869	WWTR1;XBP1;CLEC11A;SCX;MSN;THBS1;TGFBR1;GRK5;CCPG1;CTSH;SOX9;TIMP1;EZR
							negative regulation of neuron projection development (GO:0010977)	0.199825	PTPRS;DPYSL3;ITM2C
							carboxylic acid transport (GO:0046942)	0.199825	SLC6A6;SLC38A1;SLC1A4
							ion transmembrane transport (GO:0034220)	0.199825	ANO1;ATP6AP1;TSC22D3;ATP6V0A4;FXYD6;ATP1B3;ATP10A
							regulation of vascular endothelial growth factor receptor signaling pathway (GO:0030947)	0.199825	HIF1A;EPN2
							regulation of calcium ion import (GO:0090279)	0.199825	LGALS3;PKD2
							negative regulation of cell cycle G1/S phase transition (GO:1902807)	0.199825	KANK2;PKD2
							peripheral nervous system development (GO:0007422)	0.199825	GPC1;PMP22
							positive regulation of erythrocyte differentiation (GO:0045648)	0.199825	INHBA;HIF1A
							negative regulation of sprouting angiogenesis (GO:1903671)	0.199825	THBS1;EPN2
							STAT cascade (GO:0097696)	0.199825	PKD2;PKD1
							regulation of membrane protein ectodomain proteolysis (GO:0051043)	0.199825	TIMP3;TIMP1
							negative regulation of protein import into nucleus (GO:0042308)	0.199825	WWTR1;RAB23
							regulation of bone resorption (GO:0045124)	0.199825	ATP6AP1;SPP1
							positive regulation of secretion by cell (GO:1903532)	0.204079	ATP6AP1;EZR;PPIA
							regulation of gene expression (GO:0010468)	0.207445	WWTR1;MBNL1;FOXC1;PID1;MBNL2;GPX1;TSC22D3;NCOA3;SCX;MSN;NR1D2;WWP2;RORA;INHBA;HIF1A;CRIP1;CLU;TOB1;TGFBR1;CTSH;EZR;MAPK6
							Golgi vesicle transport (GO:0048193)	0.210312	GABARAPL2;TMED10;SURF4;TMED3;TMED2;KDELR2;KDELR3;SEC31A
							glycolytic process (GO:0006096)	0.210312	PKM;PGK1
							regulation of proteolysis involved in cellular protein catabolic process (GO:1903050)	0.210312	GPX1;PKD1
							positive regulation of protein oligomerization (GO:0032461)	0.210312	CLU;TRABD2B
							lamellipodium assembly (GO:0030032)	0.210312	CCDC88A;CDH13
							positive regulation of ATP metabolic process (GO:1903580)	0.210312	PID1;HIF1A
							cellular response to interleukin-6 (GO:0071354)	0.210312	PID1;PTGIS
							autophagosome maturation (GO:0097352)	0.210312	GABARAPL2;GABARAPL1
							positive regulation of monooxygenase activity (GO:0032770)	0.210312	S100A1;HIF1A
							positive regulation of cellular protein metabolic process (GO:0032270)	0.211447	MSN;INHBA;EZR;THBS1
							cellular response to organic substance (GO:0071310)	0.212835	PID1;IGFBP5;NCOA3;DPYSL3;MAPK6
							negative regulation of supramolecular fiber organization (GO:1902904)	0.21602	KANK2;CLU;CAMSAP2
							positive regulation of cellular metabolic process (GO:0031325)	0.216804	PID1;INHBA;THBS1;HIF1A
							regulation of apoptotic process (GO:0042981)	0.217149	XBP1;PTGIS;ANXA5;SCX;TNFRSF11B;INHBA;CLU;THBS1;FOXO1;TIAM2;COMP;PREX1;GRK5;KCNMA1;CTSH;SOX9;NGEF;TGM2
							negative regulation of cellular response to growth factor stimulus (GO:0090288)	0.22395	GPC1;THBS1;EPN2
							cellular protein localization (GO:0034613)	0.22395	RABGAP1L;TMED10;RAB23;TMED3;TMED2;KDELR2;EZR;SEC31A;YWHAH
							skin development (GO:0043588)	0.228874	COL1A1;COL1A2;COL5A2;PKD1
							autophagosome organization (GO:1905037)	0.232279	GABARAPL2;GABARAPL1;RAB23
							response to cytokine (GO:0034097)	0.233937	PID1;DPYSL3;TIMP3;TIMP1;AFF3
							positive regulation of neutrophil chemotaxis (GO:0090023)	0.233937	CAMK1D;THBS4
							positive regulation of purine nucleotide biosynthetic process (GO:1900373)	0.233937	PID1;CALM2
							negative regulation of G1/S transition of mitotic cell cycle (GO:2000134)	0.233937	KANK2;PKD2
							cellular modified amino acid biosynthetic process (GO:0042398)	0.233937	PLOD2;PLOD1
							negative regulation of sequestering of calcium ion (GO:0051283)	0.233937	ITPR1;PKD2
							ATP generation from ADP (GO:0006757)	0.233937	PKM;PGK1
							positive regulation of vascular endothelial growth factor production (GO:0010575)	0.233937	RORA;HIF1A
							positive regulation of transcription, DNA-templated (GO:0045893)	0.236518	KMT2E;IVNS1ABP;WWTR1;XBP1;FOXC1;PID1;AUTS2;NCOA3;SCX;NR1D2;RORA;INHBA;PKD2;HIF1A;PKD1;FOXO1;DCN;TGFBR1;COL1A1;SPP1;CDH13;SOX9;YWHAH
							positive regulation of protein metabolic process (GO:0051247)	0.236811	WWP2;INHBA;CLU;FOXO1
							regulation of primary metabolic process (GO:0080090)	0.236994	TIAM2;CHD9;NR1D2;ADIPOR1;PLPP1
							regulation of signal transduction (GO:0009966)	0.237439	IGFBP5;GRK5;RORA;TIMP1;IGFBP6;CLU;MGLL
							inorganic cation transmembrane transport (GO:0098662)	0.237439	ATP6AP1;ATP6V0A4;SLC39A13;PKD2;PKD1
							negative regulation of cell motility (GO:2000146)	0.237439	IGFBP5;DPYSL3;TPM1;SLURP1
							autophagosome assembly (GO:0000045)	0.237439	GABARAPL2;GABARAPL1;RAB23
							integrin-mediated signaling pathway (GO:0007229)	0.237439	COL16A1;DST;NEDD9
							glycolytic process through glucose-6-phosphate (GO:0061620)	0.237439	PKM;PGK1
							negative regulation of wound healing (GO:0061045)	0.237439	SERPINE2;CD109
							canonical glycolysis (GO:0061621)	0.237439	PKM;PGK1
							glucose catabolic process to pyruvate (GO:0061718)	0.237439	PKM;PGK1
							lamellipodium organization (GO:0097581)	0.237439	CCDC88A;CDH13
							potassium ion homeostasis (GO:0055075)	0.237439	KCNMA1;ATP1B3
							neutral amino acid transport (GO:0015804)	0.237439	SLC38A1;SLC1A4
							regulation of ryanodine-sensitive calcium-release channel activity (GO:0060314)	0.237439	PKD2;CALM2
							regulation of apoptotic signaling pathway (GO:2001233)	0.237439	CTSH;TGFBR1
							regulation of potassium ion transmembrane transporter activity (GO:1901016)	0.237439	WWP2;ATP1B3
							negative regulation of insulin receptor signaling pathway (GO:0046627)	0.237439	PID1;ENPP1
							positive regulation of neutrophil migration (GO:1902624)	0.237439	CAMK1D;THBS4
							positive regulation of nitric oxide biosynthetic process (GO:0045429)	0.237439	PKD2;CLU
							positive regulation of nitric oxide metabolic process (GO:1904407)	0.237439	PKD2;CLU
							renal system development (GO:0072001)	0.24153	FOXC1;PKD1;TGFBR1
							regulation of extrinsic apoptotic signaling pathway (GO:2001236)	0.24153	LGALS3;THBS1;TGFBR1
							regulation of pathway-restricted SMAD protein phosphorylation (GO:0060393)	0.24153	PMEPA1;INHBA;TGFBR1
							cell morphogenesis (GO:0000902)	0.24153	NCOA3;CDH13;CLU
							response to reactive oxygen species (GO:0000302)	0.247356	GPX1;TPM1;PKD2
							cellular response to transforming growth factor beta stimulus (GO:0071560)	0.247356	COL1A2;LTBP2;SOX9;TGFBR1
							regulation of pri-miRNA transcription from RNA polymerase II promoter (GO:1902893)	0.247356	SOX9;HIF1A
							positive regulation of granulocyte chemotaxis (GO:0071624)	0.247356	CAMK1D;THBS4
							negative regulation of cellular response to insulin stimulus (GO:1900077)	0.247356	PID1;ENPP1
							regulation of T cell receptor signaling pathway (GO:0050856)	0.247356	LGALS3;EZR
							endocrine system development (GO:0035270)	0.247356	TGFBR1;DKK3
							proteolysis (GO:0006508)	0.254388	CPM;ACAN;CPXM2;HTRA4;HTRA1;CTSH;PLAT;TRABD2B
							regulation of cilium assembly (GO:1902017)	0.260192	IFT20;CCDC88A
							response to hexose (GO:0009746)	0.260192	SELENOS;THBS1
							negative regulation of smooth muscle cell proliferation (GO:0048662)	0.260192	IGFBP5;TPM1
							release of sequestered calcium ion into cytosol (GO:0051209)	0.260192	ITPR1;PKD2
							regulation of vascular endothelial growth factor production (GO:0010574)	0.260192	RORA;HIF1A
							diterpenoid metabolic process (GO:0016101)	0.262861	SDC4;GPC1;SDC1
							vesicle coating (GO:0006901)	0.268624	TMED10;TMED2;SEC31A
							COPII vesicle coating (GO:0048208)	0.268624	TMED10;TMED2;SEC31A
							vesicle targeting, rough ER to cis-Golgi (GO:0048207)	0.268624	TMED10;TMED2;SEC31A
							regulation of proteolysis (GO:0030162)	0.268624	CST3;SERPINE2;PLAT
							heart development (GO:0007507)	0.268624	FOXC1;PKD2;PKD1;CRIP1;TGFBR1
							neuron projection extension (GO:1990138)	0.268624	AUTS2;IQGAP1
							cellular response to ketone (GO:1901655)	0.268624	SPP1;MSN
							hydrogen ion transmembrane transport (GO:1902600)	0.268624	ATP6AP1;ATP6V0A4
							chondrocyte differentiation (GO:0002062)	0.268624	SCX;SOX9
							positive regulation of extrinsic apoptotic signaling pathway (GO:2001238)	0.268624	INHBA;THBS1
							triglyceride homeostasis (GO:0070328)	0.268624	XBP1;RORA
							antigen processing and presentation of peptide antigen via MHC class I (GO:0002474)	0.268624	PDIA3;SEC31A
							homophilic cell adhesion via plasma membrane adhesion molecules (GO:0007156)	0.274238	CDH13;PKD1;SDK2
							positive regulation of cell adhesion (GO:0045785)	0.274238	NCOA3;TPM1;TGM2
							positive regulation of cellular component organization (GO:0051130)	0.278028	GPX1;SURF4;TGFBR1;MPP7
							lung development (GO:0030324)	0.278028	LOXL3;PKD1
							superoxide metabolic process (GO:0006801)	0.278028	PREX1;SOD3
							positive regulation of myeloid cell differentiation (GO:0045639)	0.278028	INHBA;HIF1A
							regulation of neutrophil chemotaxis (GO:0090022)	0.278028	CAMK1D;THBS4
							regulation of keratinocyte differentiation (GO:0045616)	0.278028	FOXC1;NCOA3
							amino acid transmembrane transport (GO:0003333)	0.278028	SLC6A6;SLC38A1
							regulation of cellular biosynthetic process (GO:0031326)	0.278028	NCOA3;ADIPOR1
							regulation of myeloid cell differentiation (GO:0045637)	0.278028	KMT2E;LGALS3;THBS1
							cellular response to reactive oxygen species (GO:0034614)	0.278028	TPM1;PKD2;FOXO1
							negative regulation of programmed cell death (GO:0043069)	0.278919	KANK2;COMP;XBP1;GRK5;ANXA5;SCX;CTSH;SOX9;THBS1;FOXO1
							intracellular steroid hormone receptor signaling pathway (GO:0030518)	0.285014	NCOA3;PMEPA1;PLPP1
							negative regulation of epithelial cell proliferation (GO:0050680)	0.285014	SPARC;SOX9;THBS1
							regulation of protein insertion into mitochondrial membrane involved in apoptotic signaling pathway (GO:1900739)	0.285014	YWHAQ;YWHAH
							negative regulation of stress-activated MAPK cascade (GO:0032873)	0.285014	EZR;FOXO1
							negative regulation of cation channel activity (GO:2001258)	0.285014	PKD2;CALM2
							negative regulation of endothelial cell proliferation (GO:0001937)	0.285014	SPARC;THBS1
							positive regulation of cyclin-dependent protein serine/threonine kinase activity (GO:0045737)	0.285014	PKD2;PKD1
							positive regulation of cation channel activity (GO:2001259)	0.285014	PKD2;CALM2
							artery morphogenesis (GO:0048844)	0.285014	PKD2;TGFBR1
							positive regulation of protein insertion into mitochondrial membrane involved in apoptotic signaling pathway (GO:1900740)	0.285014	YWHAQ;YWHAH
							regulation of blood coagulation (GO:0030193)	0.285014	SERPINE2;THBS1
							regulation of protein polymerization (GO:0032271)	0.285014	MAP2;CAMSAP2
							positive regulation of reactive oxygen species biosynthetic process (GO:1903428)	0.285014	PKD2;CLU
							insulin receptor signaling pathway (GO:0008286)	0.285592	ATP6AP1;ATP6V0A4;FOXO1
							regulation of endopeptidase activity (GO:0052548)	0.285592	SERPINE2;TIMP3;TIMP1
							COPII-coated vesicle budding (GO:0090114)	0.285592	TMED10;TMED2;SEC31A
							regulation of actin filament polymerization (GO:0030833)	0.285592	KANK2;NCOA3;CDC42EP3
							positive regulation of release of sequestered calcium ion into cytosol (GO:0051281)	0.285592	PKD2;CALM2
							regulation of glucose import (GO:0046324)	0.285592	SELENOS;ENPP1
							regulation of protein autophosphorylation (GO:0031952)	0.285592	ENPP1;CALM2
							liver development (GO:0001889)	0.285592	XBP1;PKD2
							proton transport (GO:0015992)	0.285592	ATP6AP1;ATP6V0A4
							regulation of endothelial cell migration (GO:0010594)	0.285592	SPARC;THBS1;DCN
							negative regulation of calcium ion transmembrane transporter activity (GO:1901020)	0.285592	PKD2;CALM2
							protein trimerization (GO:0070206)	0.285592	COL6A2;COL6A1
							negative regulation of receptor activity (GO:2000272)	0.285592	PKD2;CALM2
							purine ribonucleoside triphosphate metabolic process (GO:0009205)	0.285592	RAB23;ENPP1
							regulation of erythrocyte differentiation (GO:0045646)	0.285592	INHBA;HIF1A
							positive regulation of endothelial cell migration (GO:0010595)	0.285592	SPARC;THBS1;HIF1A
							sphingosine-1-phosphate signaling pathway (GO:0003376)	0.285592	EZR
							hindlimb morphogenesis (GO:0035137)	0.285592	AFF3
							smooth muscle tissue development (GO:0048745)	0.285592	MYLK
							regulation of fat cell proliferation (GO:0070344)	0.285592	PID1
							regulation of oxidative stress-induced neuron intrinsic apoptotic signaling pathway (GO:1903376)	0.285592	HIF1A
							response to chemokine (GO:1990868)	0.285592	FOXC1
							regulation of macrophage apoptotic process (GO:2000109)	0.285592	SELENOS
							immunological synapse formation (GO:0001771)	0.285592	MSN
							cellular response to chemokine (GO:1990869)	0.285592	FOXC1
							regulation of lymphocyte apoptotic process (GO:0070228)	0.285592	LGALS3
							positive regulation of hormone metabolic process (GO:0032352)	0.285592	HIF1A
							protein retention in ER lumen (GO:0006621)	0.285592	PDIA3
							determination of liver left/right asymmetry (GO:0071910)	0.285592	PKD2
							viral release from host cell (GO:0019076)	0.285592	PPIA
							positive regulation of ATP biosynthetic process (GO:2001171)	0.285592	PID1
							negative regulation of stress-activated protein kinase signaling cascade (GO:0070303)	0.285592	FOXO1
							negative regulation of acute inflammatory response (GO:0002674)	0.285592	SELENOS
							cellular triglyceride homeostasis (GO:0035356)	0.285592	XBP1
							astral microtubule organization (GO:0030953)	0.285592	EZR
							negative regulation of lymphocyte differentiation (GO:0045620)	0.285592	INHBA
							negative regulation of endoplasmic reticulum calcium ion concentration (GO:0032471)	0.285592	TGM2
							positive regulation of fibroblast migration (GO:0010763)	0.285592	THBS1
							dendrite extension (GO:0097484)	0.285592	AUTS2
							exit from host cell (GO:0035891)	0.285592	PPIA
							regulation of epithelial to mesenchymal transition involved in endocardial cushion formation (GO:1905005)	0.285592	TGFBR1
							oxygen homeostasis (GO:0032364)	0.285592	HIF1A
							nucleus localization (GO:0051647)	0.285592	SUN2
							regulation of blood vessel remodeling (GO:0060312)	0.285592	CST3
							negative regulation of vasculature development (GO:1901343)	0.285592	FOXC1
							chemical homeostasis within a tissue (GO:0048875)	0.285592	CTSH
							regulation of chemokine-mediated signaling pathway (GO:0070099)	0.285592	HIF1A
							corticosteroid receptor signaling pathway (GO:0031958)	0.285592	YWHAH
							response to heparin (GO:0071503)	0.285592	SOX9
							gland morphogenesis (GO:0022612)	0.285592	MSN
							regulation of transforming growth factor beta2 production (GO:0032909)	0.285592	HIF1A
							regulation of aldosterone biosynthetic process (GO:0032347)	0.285592	DKK3
							ventricular compact myocardium morphogenesis (GO:0003223)	0.285592	TGFBR1
							regulation of male gonad development (GO:2000018)	0.285592	SOX9
							regulation of cortisol biosynthetic process (GO:2000064)	0.285592	DKK3
							regulation of T-helper 17 cell lineage commitment (GO:2000328)	0.285592	LOXL3
							negative regulation of phospholipase activity (GO:0010519)	0.285592	ANXA8
							regulation of cardiac muscle hypertrophy in response to stress (GO:1903242)	0.285592	FOXO1
							positive regulation of kidney development (GO:0090184)	0.285592	SOX9
							epithelial tube formation (GO:0072175)	0.285592	SOX9
							surfactant homeostasis (GO:0043129)	0.285592	CTSH
							cellular response to cold (GO:0070417)	0.285592	FOXO1
							collecting duct development (GO:0072044)	0.285592	PKD1
							negative regulation of myeloid cell apoptotic process (GO:0033033)	0.285592	SELENOS
							chondrocyte development (GO:0002063)	0.285592	SOX9
							nucleoside phosphate catabolic process (GO:1901292)	0.285592	ENPP1
							peptidyl-proline hydroxylation (GO:0019511)	0.285592	P3H2
							glucocorticoid receptor signaling pathway (GO:0042921)	0.285592	YWHAH
							regulation of osteoclast development (GO:2001204)	0.285592	ATP6AP1
							entry into host cell (GO:0030260)	0.288221	WWP2;PPIA
							negative regulation of mitochondrion organization (GO:0010823)	0.288221	GPX1;CLU
							positive regulation of calcium ion transport (GO:0051928)	0.288221	LGALS3;MYLK
							positive regulation of cell-matrix adhesion (GO:0001954)	0.288221	COL16A1;CDH13
							cellular glucose homeostasis (GO:0001678)	0.288221	XBP1;FOXO1
							negative regulation of cysteine-type endopeptidase activity (GO:2000117)	0.288653	CST3;GPX1;THBS1
							epithelial tube morphogenesis (GO:0060562)	0.288653	PKD2;PKD1
							embryonic limb morphogenesis (GO:0030326)	0.288653	MBNL1;AFF3
							regulation of wound healing (GO:0061041)	0.288653	CD109;MYLK
							ventricular cardiac muscle tissue morphogenesis (GO:0055010)	0.288653	TPM1;TGFBR1
							negative regulation of T cell activation (GO:0050868)	0.288653	LGALS3;SDC4
							regulation of insulin receptor signaling pathway (GO:0046626)	0.288653	PID1;ENPP1
							negative regulation of endothelial cell migration (GO:0010596)	0.288653	THBS1;DCN
							regulation of inflammatory response (GO:0050727)	0.288653	PTGIS;SELENOS;RORA;NR1D2;MGLL
							glucose homeostasis (GO:0042593)	0.288653	LEPR;ADIPOR1;FOXO1
							nitrogen compound transport (GO:0071705)	0.288653	SLC6A6;SLC38A1;SLC1A4
							positive regulation of peptide secretion (GO:0002793)	0.288653	EZR;PPIA
							regulation of microtubule polymerization (GO:0031113)	0.288653	MAP2;CAMSAP2
							erythrocyte differentiation (GO:0030218)	0.288653	KMT2E;INHBA
							endothelial cell migration (GO:0043542)	0.288653	CDH13;LOXL2
							regulation of phosphoprotein phosphatase activity (GO:0043666)	0.288653	NUAK1;CALM2
							carboxylic acid transmembrane transport (GO:1905039)	0.288653	SLC6A6;SLC38A1
							carbohydrate catabolic process (GO:0016052)	0.288653	PKM;PGK1
							retinoid metabolic process (GO:0001523)	0.288653	SDC4;GPC1;SDC1
							negative regulation of phosphorylation (GO:0042326)	0.288653	WWTR1;PID1;INHBA
							negative regulation of cellular amide metabolic process (GO:0034249)	0.288653	IGFBP5;CLU;TOB1
							membrane raft polarization (GO:0001766)	0.288653	MARVELD1
							phosphate ion transmembrane transport (GO:0035435)	0.288653	SLC20A1
							regulation of cyclic-nucleotide phosphodiesterase activity (GO:0051342)	0.288653	CALM2
							axon regeneration (GO:0031103)	0.288653	NREP
							cellular divalent inorganic anion homeostasis (GO:0072501)	0.288653	ENPP1
							smooth muscle cell migration (GO:0014909)	0.288653	PLAT
							regulation of hormone biosynthetic process (GO:0046885)	0.288653	HIF1A
							positive regulation of lipid transport (GO:0032370)	0.288653	SPP1
							regulation of myosin-light-chain-phosphatase activity (GO:0035507)	0.288653	NUAK1
							response to misfolded protein (GO:0051788)	0.288653	CLU
							flavin-containing compound metabolic process (GO:0042726)	0.288653	ENPP1
							cellular trivalent inorganic anion homeostasis (GO:0072502)	0.288653	ENPP1
							tachykinin receptor signaling pathway (GO:0007217)	0.288653	GRK5
							regulation of mitochondrial fusion (GO:0010635)	0.288653	PID1
							elastic fiber assembly (GO:0048251)	0.288653	LOX
							regulation of lymphocyte migration (GO:2000401)	0.288653	MSN
							riboflavin metabolic process (GO:0006771)	0.288653	ENPP1
							positive regulation of histone H4 acetylation (GO:0090240)	0.288653	AUTS2
							retrograde axonal transport (GO:0008090)	0.288653	DST
							cellular response to leptin stimulus (GO:0044320)	0.288653	LEPR
							membrane raft distribution (GO:0031580)	0.288653	MARVELD1
							L-alanine transport (GO:0015808)	0.288653	SLC1A4
							regulation of toll-like receptor 9 signaling pathway (GO:0034163)	0.288653	PTPRS
							gas homeostasis (GO:0033483)	0.288653	HIF1A
							positive regulation of B cell differentiation (GO:0045579)	0.288653	XBP1
							positive regulation of ER-associated ubiquitin-dependent protein catabolic process (GO:1903071)	0.288653	HERPUD1
							positive regulation of macrophage migration (GO:1905523)	0.288653	THBS1
							regulation of collateral sprouting (GO:0048670)	0.288653	PTPRS
							negative regulation of nitric oxide metabolic process (GO:1904406)	0.288653	PTGIS
							positive regulation of hemopoiesis (GO:1903708)	0.288653	FOXC1
							regulation of RNA biosynthetic process (GO:2001141)	0.288653	NCOA3
							negative regulation of axon regeneration (GO:0048681)	0.288653	PTPRS
							positive regulation of cell migration by vascular endothelial growth factor signaling pathway (GO:0038089)	0.288653	MYO1C
							negative regulation of transporter activity (GO:0032410)	0.288653	WWP2
							forebrain neuron differentiation (GO:0021879)	0.288653	INHBA
							negative regulation of nitric oxide biosynthetic process (GO:0045019)	0.288653	PTGIS
							regulation of cell-cell adhesion mediated by integrin (GO:0033632)	0.288653	PIEZO1
							positive regulation of membrane depolarization (GO:1904181)	0.288653	DCN
							tooth mineralization (GO:0034505)	0.288653	COL1A1
							negative regulation of glycoprotein biosynthetic process (GO:0010561)	0.288653	ITM2C
							positive regulation of macrophage chemotaxis (GO:0010759)	0.288653	THBS1
							response to increased oxygen levels (GO:0036296)	0.288653	ATP6AP1
							sensory organ morphogenesis (GO:0090596)	0.288653	COL5A2
							regulation of transcription involved in cell fate commitment (GO:0060850)	0.288653	RORA
							long-chain fatty acid catabolic process (GO:0042758)	0.288653	AIG1
							ER overload response (GO:0006983)	0.288653	SELENOS
							cellular phosphate ion homeostasis (GO:0030643)	0.288653	ENPP1
							microglial cell activation (GO:0001774)	0.288653	CLU
							positive regulation of gastrulation (GO:2000543)	0.288653	SCX
							chondroitin sulfate proteoglycan metabolic process (GO:0050654)	0.288653	CSGALNACT2
							regulation of cell differentiation (GO:0045595)	0.288653	LGALS3;TRPS1;NR1D2;TGFBR1
							response to interleukin-1 (GO:0070555)	0.288653	PTGIS;SOX9;HIF1A
							actin polymerization or depolymerization (GO:0008154)	0.288653	PREX1;DSTN
							regulation of nitric-oxide synthase activity (GO:0050999)	0.288653	S100A1;HIF1A
							transferrin transport (GO:0033572)	0.288653	ATP6AP1;ATP6V0A4
							calcium ion transmembrane import into cytosol (GO:0097553)	0.288653	ITPR1;PKD2
							regulation of blood circulation (GO:1903522)	0.288653	S100A1;TPM1
							ferric iron transport (GO:0015682)	0.288653	ATP6AP1;ATP6V0A4
							epithelial cell migration (GO:0010631)	0.288653	CDH13;LOXL2
							axonal transport (GO:0098930)	0.288653	DST;HIF1A
							negative regulation of blood coagulation (GO:0030195)	0.288653	SERPINE2;PLAT
							peptidyl-serine modification (GO:0018209)	0.289186	CAMK1D;GALNT15;STK38L;PKD1;TGFBR1
							positive regulation of transcription from RNA polymerase II promoter (GO:0045944)	0.290718	WWTR1;XBP1;FOXC1;PID1;AUTS2;NCOA3;SCX;NR1D2;RORA;INHBA;PKD2;HIF1A;PKD1;FOXO1;DCN;CDH13;SOX9
							ERAD pathway (GO:0036503)	0.290718	SELENOS;AMFR;HERPUD1
							positive regulation of hydrolase activity (GO:0051345)	0.290718	GABARAPL2;TPM1;CTSH;ATP1B3;CALM2
							myelination (GO:0042552)	0.290718	MARVELD1;GPC1
							positive regulation of mitochondrial outer membrane permeabilization involved in apoptotic signaling pathway (GO:1901030)	0.290718	YWHAQ;YWHAH
							regulation of dendrite development (GO:0050773)	0.290718	CAMK1D;CAMSAP2
							positive regulation of smooth muscle cell proliferation (GO:0048661)	0.290718	CDH13;THBS1
							positive regulation of stress fiber assembly (GO:0051496)	0.290718	TPM1;TGFBR1
							sensory perception of mechanical stimulus (GO:0050954)	0.290718	COL1A1;COL11A1;ATP6V0A4
							visual perception (GO:0007601)	0.290718	COL1A1;COL11A1;PITPNA
							negative regulation of inflammatory response (GO:0050728)	0.290718	PTGIS;SELENOS;RORA
							negative regulation of nucleic acid-templated transcription (GO:1903507)	0.290718	DAP;YWHAQ;LOXL3;NR1D2;WWP2;SOX9;LRRFIP1;FOXO1;DKK3;LOXL2
							negative regulation of gene expression (GO:0010629)	0.290718	IGFBP5;LOXL3;NR1D2;WWP2;HIF1A;TOB1;FOXO1;DKK3;LOXL2;DAP;YWHAQ;SOX9;LRRFIP1
							negative regulation of Wnt signaling pathway (GO:0030178)	0.290718	WWTR1;SOX9;IGFBP6;TRABD2B;DKK3
							negative regulation of multicellular organismal process (GO:0051241)	0.290718	SOX9;TIMP1;ADIPOR1;LOXL2
							cation transport (GO:0006812)	0.290718	ANO1;PIEZO1;SLC1A4
							cell-cell junction assembly (GO:0007043)	0.290718	CDH13;CD9;MPP7
							muscle filament sliding (GO:0030049)	0.290718	TPM2;TPM1
							mitochondrion disassembly (GO:0061726)	0.290718	GABARAPL2;GABARAPL1
							actin-myosin filament sliding (GO:0033275)	0.290718	TPM2;TPM1
							regulation of ossification (GO:0030278)	0.290718	ENPP1;SOX9
							regulation of vascular associated smooth muscle cell migration (GO:1904752)	0.290718	TPM1
							biomineral tissue development (GO:0031214)	0.290718	COL1A1
							cellular response to nitric oxide (GO:0071732)	0.290718	FOXO1
							positive regulation of mitochondrial calcium ion concentration (GO:0051561)	0.290718	TGM2
							regulation of amyloid precursor protein catabolic process (GO:1902991)	0.290718	TMED10
							integrin activation (GO:0033622)	0.290718	COL16A1
							myelin maintenance (GO:0043217)	0.290718	CLU
							negative regulation of protein homooligomerization (GO:0032463)	0.290718	CLU
							response to magnesium ion (GO:0032026)	0.290718	THBS1
							aorta development (GO:0035904)	0.290718	PKD2
							establishment of integrated proviral latency (GO:0075713)	0.290718	PPIA
							negative regulation of anion transmembrane transport (GO:1903960)	0.290718	THBS1
							T-helper 17 cell differentiation (GO:0072539)	0.290718	RORA
							positive regulation of transforming growth factor beta production (GO:0071636)	0.290718	THBS1
							cellular response to reactive nitrogen species (GO:1902170)	0.290718	FOXO1
							coronary vasculature morphogenesis (GO:0060977)	0.290718	TGFBR1
							regulation of ATP biosynthetic process (GO:2001169)	0.290718	PID1
							cellular response to UV-B (GO:0071493)	0.290718	CRIP1
							positive regulation of ryanodine-sensitive calcium-release channel activity (GO:0060316)	0.290718	CALM2
							regulation of transcription from RNA polymerase II promoter in response to oxidative stress (GO:0043619)	0.290718	HIF1A
							central nervous system myelination (GO:0022010)	0.290718	CLU
							regulation of positive chemotaxis (GO:0050926)	0.290718	CDH13
							lung epithelium development (GO:0060428)	0.290718	PKD1
							positive regulation of tumor necrosis factor biosynthetic process (GO:0042535)	0.290718	THBS1
							negative regulation of establishment of protein localization (GO:1904950)	0.290718	WWP2
							membrane fusion involved in viral entry into host cell (GO:0039663)	0.290718	PPIA
							regulation of nitrogen compound metabolic process (GO:0051171)	0.290718	SELENOS
							ventricular trabecula myocardium morphogenesis (GO:0003222)	0.290718	TGFBR1
							leptin-mediated signaling pathway (GO:0033210)	0.290718	LEPR
							regulation of sensory perception (GO:0051931)	0.290718	MGLL
							regulation of MHC class II biosynthetic process (GO:0045346)	0.290718	XBP1
							negative regulation of neuron projection regeneration (GO:0070571)	0.290718	PTPRS
							actin filament network formation (GO:0051639)	0.290718	PLS3
							positive regulation of respiratory burst (GO:0060267)	0.290718	CAMK1D
							fusion of virus membrane with host plasma membrane (GO:0019064)	0.290718	PPIA
							regulation of dendritic cell antigen processing and presentation (GO:0002604)	0.290718	THBS1
							regulation of amyloid fibril formation (GO:1905906)	0.290718	CLU
							acylglycerol acyl-chain remodeling (GO:0036155)	0.290718	MGLL
							regulation of peroxisome proliferator activated receptor signaling pathway (GO:0035358)	0.290718	PTGIS
							response to leptin (GO:0044321)	0.290718	LEPR
							response to vitamin D (GO:0033280)	0.290718	SPP1
							kidney mesenchyme development (GO:0072074)	0.290718	PKD2
							cellular monovalent inorganic anion homeostasis (GO:0030320)	0.290718	ENPP1
							cellular response to hormone stimulus (GO:0032870)	0.290718	XBP1;NCOA3;CTSH
							negative regulation of MAPK cascade (GO:0043409)	0.290718	TIMP3;EZR;FOXO1
							negative regulation of defense response (GO:0031348)	0.290718	PTGIS;SELENOS;RORA
							regulation of alternative mRNA splicing, via spliceosome (GO:0000381)	0.295444	MBNL1;MBNL2
							positive regulation of reactive oxygen species metabolic process (GO:2000379)	0.295444	PID1;THBS1
							sensory perception of light stimulus (GO:0050953)	0.295483	COL1A1;COL11A1;PITPNA
							sensory perception of sound (GO:0007605)	0.295483	COL1A1;COL11A1;ATP6V0A4
							positive regulation of binding (GO:0051099)	0.295483	FOXC1;AMFR;PKD1
							regulation of macromolecule metabolic process (GO:0060255)	0.295483	MAPK6;HIF1A;TOB1;CRIP1
							positive regulation of protein secretion (GO:0050714)	0.295483	XBP1;EZR;PPIA
							positive regulation of transmembrane receptor protein serine/threonine kinase signaling pathway (GO:0090100)	0.295483	INHBA;THBS1;TGFBR1
							negative regulation of transport (GO:0051051)	0.295483	LGALS3;WWP2
							autophagy of mitochondrion (GO:0000422)	0.295483	GABARAPL2;GABARAPL1
							response to peptide hormone (GO:0043434)	0.295483	XBP1;IGFBP5
							negative regulation of ERK1 and ERK2 cascade (GO:0070373)	0.295483	TIMP3;EZR
							regulation of release of cytochrome c from mitochondria (GO:0090199)	0.295483	GPX1;CLU
							JAK-STAT cascade (GO:0007259)	0.295483	PKD2;PKD1
							regulation of calcium-mediated signaling (GO:0050848)	0.295483	ITPR1;CDH13
							regulation of neuron differentiation (GO:0045664)	0.295483	CCDC88A;NREP;YWHAH
							negative regulation of serine-type endopeptidase activity (GO:1900004)	0.295483	ANXA8
							regulation of immunoglobulin secretion (GO:0051023)	0.295483	XBP1
							removal of superoxide radicals (GO:0019430)	0.295483	SOD3
							negative regulation of NIK/NF-kappaB signaling (GO:1901223)	0.295483	ADIPOR1
							alanine transport (GO:0032328)	0.295483	SLC1A4
							vacuolar proton-transporting V-type ATPase complex assembly (GO:0070072)	0.295483	ATP6V0A4
							positive regulation of production of molecular mediator of immune response (GO:0002702)	0.295483	XBP1
							ATF6-mediated unfolded protein response (GO:0036500)	0.295483	XBP1
							actin filament reorganization (GO:0090527)	0.295483	NEDD9
							regulation of amyloid precursor protein biosynthetic process (GO:0042984)	0.295483	ITM2C
							cellular response to interleukin-4 (GO:0071353)	0.295483	XBP1
							negative regulation of pri-miRNA transcription from RNA polymerase II promoter (GO:1902894)	0.295483	SOX9
							negative regulation of T cell apoptotic process (GO:0070233)	0.295483	TSC22D3
							positive regulation of coagulation (GO:0050820)	0.295483	THBS1
							regulation of muscle system process (GO:0090257)	0.295483	TPM1
							negative regulation of catenin import into nucleus (GO:0035414)	0.295483	WWTR1
							regulation of ER-associated ubiquitin-dependent protein catabolic process (GO:1903069)	0.295483	HERPUD1
							sphingomyelin metabolic process (GO:0006684)	0.295483	SGMS2
							nuclear migration (GO:0007097)	0.295483	SUN2
							adipose tissue development (GO:0060612)	0.295483	XBP1
							mitochondrion morphogenesis (GO:0070584)	0.295483	PID1
							positive regulation of immunoglobulin secretion (GO:0051024)	0.295483	XBP1
							regulation of integrin activation (GO:0033623)	0.295483	PIEZO1
							maintenance of protein localization in endoplasmic reticulum (GO:0035437)	0.295483	PDIA3
							central nervous system neuron development (GO:0021954)	0.295483	MAP2
							regulation of endoplasmic reticulum unfolded protein response (GO:1900101)	0.295483	XBP1
							establishment of viral latency (GO:0019043)	0.295483	PPIA
							regulation of sensory perception of pain (GO:0051930)	0.295483	MGLL
							heterochromatin organization (GO:0070828)	0.295483	LOXL2
							negative regulation of fibrinolysis (GO:0051918)	0.295483	THBS1
							cellular response to oxygen levels (GO:0071453)	0.295483	ATP6AP1
							positive regulation of astrocyte differentiation (GO:0048711)	0.295483	SERPINE2
							myeloid leukocyte mediated immunity (GO:0002444)	0.295483	KMT2E
							regulation of Rac protein signal transduction (GO:0035020)	0.295483	AUTS2
							positive regulation of hemostasis (GO:1900048)	0.295483	THBS1
							cellular response to superoxide (GO:0071451)	0.295483	SOD3
							negative regulation of vascular endothelial growth factor receptor signaling pathway (GO:0030948)	0.295483	EPN2
							negative regulation of interferon-beta production (GO:0032688)	0.295483	PTPRS
							response to interleukin-4 (GO:0070670)	0.295483	XBP1
							regulation of cell communication by electrical coupling involved in cardiac conduction (GO:1901844)	0.295483	CALM2
							proline transport (GO:0015824)	0.295483	SLC1A4
							negative regulation of amyloid-beta formation (GO:1902430)	0.295483	CLU
							positive regulation of protein homooligomerization (GO:0032464)	0.295483	CLU
							axonal transport of mitochondrion (GO:0019896)	0.295483	HIF1A
							negative regulation of serine-type peptidase activity (GO:1902572)	0.295483	ANXA8
							detection of mechanical stimulus involved in sensory perception (GO:0050974)	0.295483	COL11A1
							proton-transporting V-type ATPase complex assembly (GO:0070070)	0.295483	ATP6V0A4
							fatty acid homeostasis (GO:0055089)	0.295483	XBP1
							cytoskeletal anchoring at plasma membrane (GO:0007016)	0.295483	EZR
							establishment of epithelial cell apical/basal polarity (GO:0045198)	0.295483	MSN
							response to vitamin (GO:0033273)	0.295483	SPP1
							cellular response to hypoxia (GO:0071456)	0.296459	PTGIS;PGK1;RORA;HIF1A
							cellular response to calcium ion (GO:0071277)	0.303296	IQGAP1;PKD2
							male gonad development (GO:0008584)	0.306648	SOX9;INHBA
							eye development (GO:0001654)	0.306648	FOXC1;COL5A2
							development of primary male sexual characteristics (GO:0046546)	0.306648	SOX9;INHBA
							branching morphogenesis of an epithelial tube (GO:0048754)	0.306648	PKD2;PKD1
							cellular response to BMP stimulus (GO:0071773)	0.306648	SCX;SOX9;TOB1
							positive regulation of cellular component biogenesis (GO:0044089)	0.306648	SDC4;SDC1;MPP7
							positive regulation of protein complex assembly (GO:0031334)	0.306648	PIEZO1;TRABD2B;MPP7
							glomerular filtration (GO:0003094)	0.306648	MYO1E
							adrenal gland development (GO:0030325)	0.306648	DKK3
							cellular response to thyroid hormone stimulus (GO:0097067)	0.306648	CTSH
							positive regulation of calcium ion import (GO:0090280)	0.306648	LGALS3
							neuron projection regeneration (GO:0031102)	0.306648	NREP
							negative regulation of oxidative stress-induced neuron death (GO:1903204)	0.306648	HIF1A
							macrophage chemotaxis (GO:0048246)	0.306648	LGALS3
							regulation of mammary gland epithelial cell proliferation (GO:0033599)	0.306648	GPX1
							positive regulation of amyloid-beta formation (GO:1902004)	0.306648	CLU
							mesoderm morphogenesis (GO:0048332)	0.306648	SCX
							regulation of respiratory burst (GO:0060263)	0.306648	CAMK1D
							positive regulation of glial cell differentiation (GO:0045687)	0.306648	SERPINE2
							regulation of amyloid-beta clearance (GO:1900221)	0.306648	CLU
							regulation of transforming growth factor beta production (GO:0071634)	0.306648	HIF1A
							actin filament depolymerization (GO:0030042)	0.306648	DSTN
							negative regulation of reproductive process (GO:2000242)	0.306648	TIMP1
							macrophage migration (GO:1905517)	0.306648	LGALS3
							positive regulation of reproductive process (GO:2000243)	0.306648	INHBA
							positive regulation of circadian rhythm (GO:0042753)	0.306648	RORA
							negative regulation of protein maturation (GO:1903318)	0.306648	SERPINE2
							actin filament-based transport (GO:0099515)	0.306648	SUN2
							polarized epithelial cell differentiation (GO:0030859)	0.306648	MSN
							positive regulation of insulin secretion involved in cellular response to glucose stimulus (GO:0035774)	0.306648	ANO1
							negative regulation of intracellular estrogen receptor signaling pathway (GO:0033147)	0.306648	KANK2
							regulation of mitochondrial depolarization (GO:0051900)	0.306648	DCN
							glucocorticoid metabolic process (GO:0008211)	0.306648	YWHAH
							UV protection (GO:0009650)	0.306648	GPX1
							regulation of astrocyte differentiation (GO:0048710)	0.306648	SERPINE2
							negative regulation of pathway-restricted SMAD protein phosphorylation (GO:0060394)	0.306648	PMEPA1
							negative regulation of protein autophosphorylation (GO:0031953)	0.306648	ENPP1
							chaperone-mediated protein transport (GO:0072321)	0.306648	CLU
							protein kinase A signaling (GO:0010737)	0.306648	EZR
							regulation of immunoglobulin production (GO:0002637)	0.306648	XBP1
							positive regulation of execution phase of apoptosis (GO:1900119)	0.306648	PTGIS
							regulation of T cell apoptotic process (GO:0070232)	0.306648	LGALS3
							regulation of axon regeneration (GO:0048679)	0.306648	PTPRS
							regulation of focal adhesion assembly (GO:0051893)	0.306648	COL16A1;THBS1
							negative regulation of immune system process (GO:0002683)	0.306648	TSC22D3;SOX9
							heart contraction (GO:0060047)	0.306648	GPX1;TPM1
							inorganic anion transport (GO:0015698)	0.306648	ANO1;ENPP1
							positive regulation of actin filament bundle assembly (GO:0032233)	0.306648	TPM1;TGFBR1
							myeloid cell differentiation (GO:0030099)	0.306648	KMT2E;INHBA
							protein complex assembly (GO:0006461)	0.307618	COL16A1;TMED10;AMFR;TMED2;SEC31A
							peptidyl-threonine modification (GO:0018210)	0.311395	CAMK1D;GALNT15;TGFBR1
							positive regulation of blood vessel endothelial cell migration (GO:0043536)	0.314303	THBS1;HIF1A
							nucleus organization (GO:0006997)	0.314303	SUN2;SYNE1
							cellular response to growth factor stimulus (GO:0071363)	0.314303	FOXC1;SOX9;IQGAP1;TGFBR1
							post-translational protein modification (GO:0043687)	0.314303	CST3;IGFBP5;SPP1;TNC;IGFBP7;TIMP1;MFGE8;HIF1A
							response to lipid (GO:0033993)	0.314303	SPP1;CTSH;TNFRSF11B;NR1D2
							regulation of small GTPase mediated signal transduction (GO:0051056)	0.314303	TIAM2;PREX1;NCOA3;NGEF
							regulation of cellular component organization (GO:0051128)	0.314303	SPARC;STK38L;CDH13;CAMSAP2
							cellular response to acid chemical (GO:0071229)	0.314303	XBP1;PID1;SOX9
							protein complex disassembly (GO:0043241)	0.314303	GABARAPL2;GABARAPL1
							pyruvate metabolic process (GO:0006090)	0.314303	PKM;PGK1
							regulation of cellular component movement (GO:0051270)	0.314303	CD9;TGFBR1
							negative regulation of autophagy (GO:0010507)	0.314303	DAP;LEPR
							positive regulation of endothelial cell apoptotic process (GO:2000353)	0.314303	THBS1
							regulation of tumor necrosis factor biosynthetic process (GO:0042534)	0.314303	THBS1
							regulation of feeding behavior (GO:0060259)	0.314303	LEPR
							regulation of trophoblast cell migration (GO:1901163)	0.314303	TIMP1
							positive regulation of nuclear-transcribed mRNA poly(A) tail shortening (GO:0060213)	0.314303	TOB1
							T-helper cell differentiation (GO:0042093)	0.314303	RORA
							pyrimidine nucleoside catabolic process (GO:0046135)	0.314303	NT5E
							positive regulation of receptor biosynthetic process (GO:0010870)	0.314303	HIF1A
							cellular response to sterol (GO:0036315)	0.314303	RORA
							cell-substrate junction assembly (GO:0007044)	0.314303	PLEC
							regulation of hemopoiesis (GO:1903706)	0.314303	LGALS3
							negative regulation of amyloid precursor protein catabolic process (GO:1902992)	0.314303	CLU
							negative regulation of myotube differentiation (GO:0010832)	0.314303	XBP1
							T cell proliferation (GO:0042098)	0.314303	MSN
							positive regulation of mesenchymal cell proliferation (GO:0002053)	0.314303	SOX9
							renal filtration (GO:0097205)	0.314303	MYO1E
							synaptonemal complex assembly (GO:0007130)	0.314303	P3H4
							regulation of nuclear-transcribed mRNA poly(A) tail shortening (GO:0060211)	0.314303	TOB1
							cochlea morphogenesis (GO:0090103)	0.314303	SOX9
							cell part morphogenesis (GO:0032990)	0.314303	PID1
							phosphate ion homeostasis (GO:0055062)	0.314303	ENPP1
							metanephric mesenchyme development (GO:0072075)	0.314303	PKD2
							response to nitric oxide (GO:0071731)	0.314303	FOXO1
							heart process (GO:0003015)	0.314303	GPX1
							negative regulation of cardiac muscle hypertrophy (GO:0010614)	0.314303	FOXO1
							negative regulation of chemotaxis (GO:0050922)	0.314303	THBS1
							carbohydrate phosphorylation (GO:0046835)	0.314303	ADK
							cyclooxygenase pathway (GO:0019371)	0.314303	PTGIS
							epithelial cell-cell adhesion (GO:0090136)	0.314303	THBS4
							response to thyroid hormone (GO:0097066)	0.314303	CTSH
							regulation of serine-type endopeptidase activity (GO:1900003)	0.314303	ANXA8
							hemidesmosome assembly (GO:0031581)	0.314303	PLEC
							regulation of receptor biosynthetic process (GO:0010869)	0.314303	HIF1A
							regulation of blood vessel endothelial cell proliferation involved in sprouting angiogenesis (GO:1903587)	0.314303	THBS1
							synaptonemal complex organization (GO:0070193)	0.314303	P3H4
							positive regulation of macromolecule biosynthetic process (GO:0010557)	0.315898	XBP1;SCX;HIF1A;THBS1
							negative regulation of I-kappaB kinase/NF-kappaB signaling (GO:0043124)	0.318684	CARD19;RORA
							positive regulation of tumor necrosis factor production (GO:0032760)	0.318684	THBS1;CLU
							cellular response to heat (GO:0034605)	0.318684	ANO1;THBS1
							positive regulation of pathway-restricted SMAD protein phosphorylation (GO:0010862)	0.318684	INHBA;TGFBR1
							regulation of transcription from RNA polymerase II promoter (GO:0006357)	0.324072	KANK2;FOXC1;PID1;SCX;RORA;PKD2;HIF1A;PKD1;TOB1;FOXO1;LOXL2;TRPS1;SOX9;LRRFIP1;IVNS1ABP;WWTR1;XBP1;AUTS2;NCOA3;NR1D2;WWP2;INHBA;DCN;CDH13;NUPR1;EZR
							positive regulation of chemotaxis (GO:0050921)	0.324072	CDH13;THBS1
							cellular response to mechanical stimulus (GO:0071260)	0.324072	PIEZO1;SOX9
							peptidyl-serine phosphorylation (GO:0018105)	0.324072	CAMK1D;STK38L;PKD1;TGFBR1
							negative regulation of apoptotic process (GO:0043066)	0.324072	COMP;XBP1;GPX1;GRK5;ANXA5;SCX;CTSH;SOX9;THBS1;FOXO1
							positive regulation of protein localization to membrane (GO:1905477)	0.324072	MYO1C;YWHAQ;YWHAH
							regulation of mesenchymal cell proliferation (GO:0010464)	0.324072	SOX9
							regulation of nitric-oxide synthase biosynthetic process (GO:0051769)	0.324072	SELENOS
							negative regulation of protein oligomerization (GO:0032460)	0.324072	CLU
							establishment of apical/basal cell polarity (GO:0035089)	0.324072	MSN
							carbohydrate derivative transport (GO:1901264)	0.324072	SLC29A1
							positive regulation of skeletal muscle tissue development (GO:0048643)	0.324072	GPC1
							mitochondrion transport along microtubule (GO:0047497)	0.324072	HIF1A
							regulation of cholesterol homeostasis (GO:2000188)	0.324072	RORA
							nucleoside catabolic process (GO:0009164)	0.324072	NT5E
							positive regulation of potassium ion transmembrane transporter activity (GO:1901018)	0.324072	ATP1B3
							positive regulation of amyloid precursor protein catabolic process (GO:1902993)	0.324072	CLU
							regulation of bone remodeling (GO:0046850)	0.324072	LEPR
							regulation of cell communication by electrical coupling (GO:0010649)	0.324072	CALM2
							positive regulation of branching involved in ureteric bud morphogenesis (GO:0090190)	0.324072	SOX9
							positive regulation of pseudopodium assembly (GO:0031274)	0.324072	CDC42EP3
							cargo loading into COPII-coated vesicle (GO:0090110)	0.324072	SEC31A
							cellular response to fluid shear stress (GO:0071498)	0.324072	PKD2
							regulation of skeletal muscle tissue development (GO:0048641)	0.324072	NR1D2
							regulation of pseudopodium assembly (GO:0031272)	0.324072	CDC42EP3
							positive regulation of peptidase activity (GO:0010952)	0.324072	CTSH
							negative regulation of vascular smooth muscle cell proliferation (GO:1904706)	0.324072	TPM1
							positive regulation of endoplasmic reticulum unfolded protein response (GO:1900103)	0.324072	XBP1
							negative regulation of ATP metabolic process (GO:1903579)	0.324072	PID1
							PERK-mediated unfolded protein response (GO:0036499)	0.324072	HERPUD1
							cellular response to fatty acid (GO:0071398)	0.324072	PID1
							negative regulation of interleukin-12 production (GO:0032695)	0.324072	THBS1
							negative regulation of myoblast differentiation (GO:0045662)	0.324072	SOX9
							negative regulation of leukocyte apoptotic process (GO:2000107)	0.324072	SELENOS
							positive regulation of vascular endothelial growth factor receptor signaling pathway (GO:0030949)	0.324072	HIF1A
							positive regulation of SMAD protein import into nucleus (GO:0060391)	0.324072	TGFBR1
							eye photoreceptor cell differentiation (GO:0001754)	0.324072	SDK2
							neutrophil mediated immunity (GO:0002446)	0.324072	CST3;KMT2E;LGALS3;PKM;ADGRE5;CRISPLD2;SURF4;CTSH;IQGAP1;PPIA
							regulation of megakaryocyte differentiation (GO:0045652)	0.324072	KMT2E;THBS1
							protein autoubiquitination (GO:0051865)	0.324072	AMFR;WWP2
							gonad development (GO:0008406)	0.324072	SOX9;INHBA
							lipid homeostasis (GO:0055088)	0.324072	XBP1;NR1D2
							protein localization to nucleus (GO:0034504)	0.326165	PDIA3;COL1A1;TBRG1
							positive regulation of programmed cell death (GO:0043068)	0.330961	TIAM2;PREX1;KCNMA1;NGEF;FOXO1;TGM2
							negative regulation of canonical Wnt signaling pathway (GO:0090090)	0.331312	WWTR1;SOX9;IGFBP6;DKK3
							regulation of blood vessel endothelial cell migration (GO:0043535)	0.331655	THBS1;HIF1A
							wound healing (GO:0042060)	0.331655	TPM1;TGFBR1
							heart morphogenesis (GO:0003007)	0.331655	SOX9;TGFBR1
							regulation of autophagy (GO:0010506)	0.331655	DAP;LEPR;ITPR1;FOXO1;DCN
							positive regulation of actin filament polymerization (GO:0030838)	0.331655	NCOA3;CDC42EP3
							arachidonic acid metabolic process (GO:0019369)	0.331655	PTGIS;MGLL
							response to iron ion (GO:0010039)	0.331655	HIF1A
							sodium ion export from cell (GO:0036376)	0.331655	ATP1B3
							negative regulation of hemostasis (GO:1900047)	0.331655	SERPINE2
							regulation of plasma membrane bounded cell projection organization (GO:0120035)	0.331655	CCDC88A
							embryonic appendage morphogenesis (GO:0035113)	0.331655	MBNL1
							glycerolipid catabolic process (GO:0046503)	0.331655	MGLL
							regulation of viral life cycle (GO:1903900)	0.331655	PPIA
							regulation of cell aging (GO:0090342)	0.331655	NUAK1
							muscle cell development (GO:0055001)	0.331655	SDC1
							regulation of glucose import in response to insulin stimulus (GO:2001273)	0.331655	PID1
							maintenance of gastrointestinal epithelium (GO:0030277)	0.331655	SOX9
							regulation of macromolecule biosynthetic process (GO:0010556)	0.331655	NCOA3
							sodium ion export (GO:0071436)	0.331655	ATP1B3
							regulation of macrophage differentiation (GO:0045649)	0.331655	INHBA
							pathway-restricted SMAD protein phosphorylation (GO:0060389)	0.331655	TGFBR1
							regulation of cAMP metabolic process (GO:0030814)	0.331655	PKD2
							response to UV-B (GO:0010224)	0.331655	CRIP1
							phosphate ion transport (GO:0006817)	0.331655	SLC20A1
							regulation of execution phase of apoptosis (GO:1900117)	0.331655	PTGIS
							neuron fate commitment (GO:0048663)	0.331655	TGFBR1
							membrane repolarization (GO:0086009)	0.331655	ATP1B3
							negative regulation of reactive oxygen species biosynthetic process (GO:1903427)	0.331655	PTGIS
							regulation of endothelial cell chemotaxis (GO:2001026)	0.331655	THBS1
							prostanoid biosynthetic process (GO:0046457)	0.331655	PTGIS
							positive regulation of lamellipodium assembly (GO:0010592)	0.331655	AUTS2
							positive regulation of ERAD pathway (GO:1904294)	0.331655	HERPUD1
							regulation of fibrinolysis (GO:0051917)	0.331655	THBS1
							nucleotide metabolic process (GO:0009117)	0.331655	REXO2
							energy coupled proton transport, down electrochemical gradient (GO:0015985)	0.331655	ATP6V0A4
							regulation of leukocyte migration (GO:0002685)	0.331655	MSN
							response to fatty acid (GO:0070542)	0.331655	PID1
							protein kinase C-activating G-protein coupled receptor signaling pathway (GO:0007205)	0.331655	PLPP1
							detection of calcium ion (GO:0005513)	0.331655	CALM2
							regulation of calcium ion transport (GO:0051924)	0.33802	PKD2;MYLK
							regulation of cell-matrix adhesion (GO:0001952)	0.33802	CDH13;THBS1
							positive regulation of cell-substrate adhesion (GO:0010811)	0.33802	NCOA3;CDH13
							protein processing (GO:0016485)	0.344391	CPM;CPXM2;CTSH
							positive regulation of phosphatidylinositol 3-kinase signaling (GO:0014068)	0.34445	SOX9;DCN
							regulation of fibroblast migration (GO:0010762)	0.34445	THBS1
							ribonucleoside monophosphate biosynthetic process (GO:0009156)	0.34445	ADK
							regulation of nuclear-transcribed mRNA catabolic process, deadenylation-dependent decay (GO:1900151)	0.34445	TOB1
							lipid particle organization (GO:0034389)	0.34445	PPIA
							positive regulation of osteoclast differentiation (GO:0045672)	0.34445	ATP6AP1
							regulation of extracellular matrix disassembly (GO:0010715)	0.34445	CST3
							modified amino acid transport (GO:0072337)	0.34445	SLC1A4
							negative regulation of focal adhesion assembly (GO:0051895)	0.34445	THBS1
							pyrimidine-containing compound catabolic process (GO:0072529)	0.34445	NT5E
							thymus development (GO:0048538)	0.34445	TGFBR1
							positive regulation of mitochondrial fission (GO:0090141)	0.34445	DCN
							hydrogen peroxide catabolic process (GO:0042744)	0.34445	GPX1
							negative regulation of biomineral tissue development (GO:0070168)	0.34445	SOX9
							purine-containing compound salvage (GO:0043101)	0.34445	ADK
							smooth muscle contraction (GO:0006939)	0.34445	MYLK
							regulation of fatty acid metabolic process (GO:0019217)	0.34445	ADIPOR1
							negative regulation of cell migration involved in sprouting angiogenesis (GO:0090051)	0.34445	THBS1
							oligosaccharide-lipid intermediate biosynthetic process (GO:0006490)	0.34445	PQLC3
							regulation of gastrulation (GO:0010470)	0.34445	SCX
							nucleoside triphosphate metabolic process (GO:0009141)	0.34445	ENPP1
							positive regulation of heart rate (GO:0010460)	0.34445	TPM1
							regulation of protein modification by small protein conjugation or removal (GO:1903320)	0.34445	TGFBR1
							regulation of interferon-gamma biosynthetic process (GO:0045072)	0.34445	INHBA
							cellular response to nutrient levels (GO:0031669)	0.348269	XBP1;FOXO1
							regulation of programmed cell death (GO:0043067)	0.350176	KANK2;PTGIS;TNFRSF11B;SOX9;INHBA;CLU
							peptide metabolic process (GO:0006518)	0.352314	CPM;GPX1;CPXM2
							long-chain fatty acid metabolic process (GO:0001676)	0.352314	AIG1;MGLL
							regulation of RNA splicing (GO:0043484)	0.352314	MBNL1;MBNL2
							regulation of canonical Wnt signaling pathway (GO:0060828)	0.352314	COL1A1;WWTR1;SOX9;IGFBP6;DKK3
							NAD biosynthesis via nicotinamide riboside salvage pathway (GO:0034356)	0.352314	PTGIS
							regulation of branching involved in ureteric bud morphogenesis (GO:0090189)	0.352314	SOX9
							negative regulation of peptidyl-threonine phosphorylation (GO:0010801)	0.352314	CALM2
							positive regulation of response to wounding (GO:1903036)	0.352314	MYLK
							negative regulation of adherens junction organization (GO:1903392)	0.352314	THBS1
							regulation of protein homooligomerization (GO:0032462)	0.352314	CLU
							endocardial cushion morphogenesis (GO:0003203)	0.352314	SOX9
							positive regulation of glycolytic process (GO:0045821)	0.352314	HIF1A
							positive regulation of mesonephros development (GO:0061213)	0.352314	SOX9
							response to X-ray (GO:0010165)	0.352314	IKBIP
							positive regulation of CREB transcription factor activity (GO:0032793)	0.352314	CAMK1D
							positive regulation of coenzyme metabolic process (GO:0051197)	0.352314	HIF1A
							lipoxygenase pathway (GO:0019372)	0.352314	GPX1
							positive regulation of potassium ion transmembrane transport (GO:1901381)	0.352314	ATP1B3
							negative regulation of coagulation (GO:0050819)	0.352314	SERPINE2
							negative regulation of interleukin-2 production (GO:0032703)	0.352314	EZR
							mesenchyme morphogenesis (GO:0072132)	0.352314	SOX9
							pyrimidine nucleoside metabolic process (GO:0006213)	0.352314	NT5E
							positive regulation of phosphoprotein phosphatase activity (GO:0032516)	0.352314	CALM2
							negative regulation of cellular component movement (GO:0051271)	0.352314	CD9
							response to cholesterol (GO:0070723)	0.352314	TGFBR1
							mesenchymal cell development (GO:0014031)	0.352314	FOXC1
							negative regulation of muscle cell differentiation (GO:0051148)	0.352314	SOX9
							regulation of macrophage chemotaxis (GO:0010758)	0.352314	THBS1
							negative regulation of DNA-dependent DNA replication (GO:2000104)	0.352314	PID1
							positive regulation of collagen metabolic process (GO:0010714)	0.352314	SCX
							filopodium assembly (GO:0046847)	0.352314	EZR
							protein O-linked fucosylation (GO:0036066)	0.352314	THBS1
							positive regulation of collagen biosynthetic process (GO:0032967)	0.352314	SCX
							regulation of lymphocyte proliferation (GO:0050670)	0.352314	LGALS3
							embryonic cranial skeleton morphogenesis (GO:0048701)	0.352314	TGFBR1
							regulation of cell junction assembly (GO:1901888)	0.352314	MYO1C
							cellular sodium ion homeostasis (GO:0006883)	0.352314	ATP1B3
							positive regulation of cellular biosynthetic process (GO:0031328)	0.352314	PKD2;CLU;HIF1A;THBS1
							positive regulation of protein transport (GO:0051222)	0.3527	EZR;PPIA
							protein import (GO:0017038)	0.3527	PDIA3;CLU
							regulation of cell cycle (GO:0051726)	0.3527	GRK5;CCPG1;SOX9;IQGAP1;INHBA
							fatty acid metabolic process (GO:0006631)	0.353647	XBP1;GPX1;ADIPOR1
							transcription initiation from RNA polymerase II promoter (GO:0006367)	0.355815	WWTR1;RORA;NR1D2;SOX9
							regulation of protein secretion (GO:0050708)	0.358642	ITPR1;EZR;PPIA
							epidermal growth factor receptor signaling pathway (GO:0007173)	0.358642	SOX9;IQGAP1
							regulation of neurogenesis (GO:0050767)	0.358642	NREP;YWHAH
							response to retinoic acid (GO:0032526)	0.358642	CTSH;SOX9
							negative regulation of hydrolase activity (GO:0051346)	0.358642	CST3;MYO1D;TMED2
							phospholipid transport (GO:0015914)	0.358642	PITPNA;ATP10A
							ubiquitin-dependent ERAD pathway (GO:0030433)	0.358642	SELENOS;AMFR
							positive regulation of epithelial cell apoptotic process (GO:1904037)	0.358642	THBS1
							positive regulation of nuclear-transcribed mRNA catabolic process, deadenylation-dependent decay (GO:1900153)	0.358642	TOB1
							fibrinolysis (GO:0042730)	0.358642	PLAT
							negative regulation of immune effector process (GO:0002698)	0.358642	LGALS3
							DNA alkylation (GO:0006305)	0.358642	KMT2E
							negative regulation of striated muscle cell differentiation (GO:0051154)	0.358642	XBP1
							regulation of histone H3-K4 methylation (GO:0051569)	0.358642	AUTS2
							positive regulation of lymphocyte differentiation (GO:0045621)	0.358642	XBP1
							guanosine-containing compound metabolic process (GO:1901068)	0.358642	RAB23
							regulation of bicellular tight junction assembly (GO:2000810)	0.358642	MYO1C
							extracellular matrix assembly (GO:0085029)	0.358642	LOX
							DNA methylation or demethylation (GO:0044728)	0.358642	KMT2E
							positive regulation of cilium assembly (GO:0045724)	0.358642	CCDC88A
							T cell migration (GO:0072678)	0.358642	MSN
							regulation of steroid metabolic process (GO:0019218)	0.358642	RORA
							positive regulation of cyclic nucleotide metabolic process (GO:0030801)	0.358642	CALM2
							genitalia development (GO:0048806)	0.358642	PKD1
							mRNA transcription from RNA polymerase II promoter (GO:0042789)	0.358642	HIF1A
							cardiac epithelial to mesenchymal transition (GO:0060317)	0.358642	TGFBR1
							odontogenesis of dentin-containing tooth (GO:0042475)	0.358642	FOXC1
							positive regulation of G1/S transition of mitotic cell cycle (GO:1900087)	0.358642	KMT2E
							aorta morphogenesis (GO:0035909)	0.358642	MYLK
							ruffle organization (GO:0031529)	0.358642	TPM1
							neurotransmitter transport (GO:0006836)	0.358642	SLC38A1
							positive regulation of positive chemotaxis (GO:0050927)	0.358642	CDH13
							positive regulation of response to endoplasmic reticulum stress (GO:1905898)	0.358642	XBP1
							regulation of interferon-alpha production (GO:0032647)	0.358642	PTPRS
							regulation of intrinsic apoptotic signaling pathway in response to DNA damage (GO:1902229)	0.358642	CLU
							Ras protein signal transduction (GO:0007265)	0.369638	COL1A2;NCOA3;RAB23;CDC42EP3;CDH13
							regulation of mRNA splicing, via spliceosome (GO:0048024)	0.369638	MBNL1;MBNL2
							positive regulation of protein binding (GO:0032092)	0.369638	AMFR;PKD1
							regulation of stress fiber assembly (GO:0051492)	0.369638	TPM1;TGFBR1
							muscle organ development (GO:0007517)	0.369638	COL6A3;MKX
							membrane lipid biosynthetic process (GO:0046467)	0.369638	SGMS2;PLPP1
							reverse cholesterol transport (GO:0043691)	0.369638	CLU
							positive regulation of focal adhesion assembly (GO:0051894)	0.369638	COL16A1
							positive regulation of interleukin-6 secretion (GO:2000778)	0.369638	XBP1
							negative regulation of B cell activation (GO:0050869)	0.369638	INHBA
							negative regulation of tumor necrosis factor-mediated signaling pathway (GO:0010804)	0.369638	CCDC3
							positive regulation of stem cell proliferation (GO:2000648)	0.369638	LTBP2
							regulation of collagen biosynthetic process (GO:0032965)	0.369638	SCX
							pharyngeal system development (GO:0060037)	0.369638	TGFBR1
							positive regulation of macrophage activation (GO:0043032)	0.369638	THBS1
							macrophage activation (GO:0042116)	0.369638	CLU
							virion assembly (GO:0019068)	0.369638	PPIA
							regulation of cardiac muscle contraction by regulation of the release of sequestered calcium ion (GO:0010881)	0.369638	CALM2
							chaperone-mediated protein complex assembly (GO:0051131)	0.369638	CLU
							positive chemotaxis (GO:0050918)	0.369638	LGALS3
							positive regulation of leukocyte activation (GO:0002696)	0.369638	THBS1
							cellular response to inorganic substance (GO:0071241)	0.369638	FOXO1
							nucleobase-containing compound biosynthetic process (GO:0034654)	0.369638	ADK
							platelet-derived growth factor receptor signaling pathway (GO:0048008)	0.369638	PLAT
							viral entry into host cell (GO:0046718)	0.369638	WWP2
							neuron projection development (GO:0031175)	0.370808	MAP2;NCOA3;CAMSAP2;MANF
							regulation of tumor necrosis factor production (GO:0032680)	0.375172	SELENOS;CLU
							protein targeting to membrane (GO:0006612)	0.375172	TRAM1;MYO1C
							positive regulation of cellular amide metabolic process (GO:0034250)	0.375172	CLU;THBS1
							positive regulation of catabolic process (GO:0009896)	0.379175	WWP2;FOXO1
							cellular amide metabolic process (GO:0043603)	0.379175	CPM;CPXM2
							regulation of T cell proliferation (GO:0042129)	0.379175	LGALS3;SDC4
							membrane lipid metabolic process (GO:0006643)	0.379175	SERINC1
							actin filament polymerization (GO:0030041)	0.379175	PREX1
							release of cytochrome c from mitochondria (GO:0001836)	0.379175	CLU
							positive regulation of cyclic nucleotide biosynthetic process (GO:0030804)	0.379175	CALM2
							regulation of chemokine production (GO:0032642)	0.379175	HIF1A
							positive regulation of metabolic process (GO:0009893)	0.379175	CAMK1D
							anion homeostasis (GO:0055081)	0.379175	XBP1
							prostaglandin biosynthetic process (GO:0001516)	0.379175	PTGIS
							negative regulation of microtubule depolymerization (GO:0007026)	0.379175	CAMSAP2
							regulation of cardiac muscle cell proliferation (GO:0060043)	0.379175	TGFBR1
							heart trabecula morphogenesis (GO:0061384)	0.379175	TGFBR1
							dolichol-linked oligosaccharide biosynthetic process (GO:0006488)	0.379175	PQLC3
							negative regulation of oxidative stress-induced intrinsic apoptotic signaling pathway (GO:1902176)	0.379175	HIF1A
							negative regulation of protein transport (GO:0051224)	0.379175	WWP2
							regulation of epithelial cell differentiation (GO:0030856)	0.379175	SOX9
							DNA methylation (GO:0006306)	0.379175	KMT2E
							positive regulation of carbohydrate metabolic process (GO:0045913)	0.379175	HIF1A
							establishment of epithelial cell polarity (GO:0090162)	0.379175	MSN
							regulation of smooth muscle cell migration (GO:0014910)	0.379175	IGFBP5
							positive regulation of morphogenesis of an epithelium (GO:1905332)	0.379175	SOX9
							negative regulation of cell growth (GO:0030308)	0.380345	PTPRS;ENPP1;INHBA
							negative regulation of protein modification process (GO:0031400)	0.383423	WWTR1;PID1
							carbohydrate homeostasis (GO:0033500)	0.383423	LEPR;ADIPOR1
							positive regulation of cell projection organization (GO:0031346)	0.383423	CAMK1D;DPYSL3
							sphingolipid metabolic process (GO:0006665)	0.383573	SERINC1;SGMS2;PLPP1
							protein localization to cell periphery (GO:1990778)	0.383573	TMED2;ATP1B3;EZR
							positive regulation of protein polymerization (GO:0032273)	0.383573	NCOA3;CDC42EP3
							inorganic anion transmembrane transport (GO:0098661)	0.383573	ANO1;SLC20A1
							positive regulation of endocytosis (GO:0045807)	0.383573	CAMK1D;CLU
							regulation of mitotic spindle assembly (GO:1901673)	0.383573	PMEPA1
							positive regulation of transforming growth factor beta receptor signaling pathway (GO:0030511)	0.383573	THBS1
							negative regulation of lymphocyte activation (GO:0051250)	0.383573	LGALS3
							regulation of gluconeogenesis (GO:0006111)	0.383573	SELENOS
							negative regulation of phosphate metabolic process (GO:0045936)	0.383573	INHBA
							negative regulation of cell junction assembly (GO:1901889)	0.383573	THBS1
							negative regulation of protein localization to plasma membrane (GO:1903077)	0.383573	PID1
							endoplasmic reticulum mannose trimming (GO:1904380)	0.383573	AMFR
							protein targeting to lysosome (GO:0006622)	0.383573	CLU
							negative regulation of proteolysis involved in cellular protein catabolic process (GO:1903051)	0.383573	GABARAPL2
							sulfur compound transport (GO:0072348)	0.383573	SLC6A6
							regulation of myotube differentiation (GO:0010830)	0.383573	XBP1
							muscle tissue morphogenesis (GO:0060415)	0.383573	MYLK
							positive regulation of mononuclear cell migration (GO:0071677)	0.383573	LGALS3
							purine ribonucleoside bisphosphate metabolic process (GO:0034035)	0.383573	ENPP1
							endocardial cushion development (GO:0003197)	0.383573	SOX9
							regulation of mitochondrial fission (GO:0090140)	0.383573	DCN
							regulation of transcription factor import into nucleus (GO:0042990)	0.383573	RAB23
							cellular polysaccharide biosynthetic process (GO:0033692)	0.383573	CSGALNACT2
							striated muscle cell differentiation (GO:0051146)	0.383573	SDC1
							negative regulation of protein localization to cell periphery (GO:1904376)	0.383573	PID1
							positive regulation of immunoglobulin production (GO:0002639)	0.383573	XBP1
							positive regulation of blood coagulation (GO:0030194)	0.383573	THBS1
							positive regulation of pri-miRNA transcription from RNA polymerase II promoter (GO:1902895)	0.383573	HIF1A
							positive regulation of adherens junction organization (GO:1903393)	0.383573	COL16A1
							positive regulation of epithelial cell differentiation (GO:0030858)	0.383573	SOX9
							mitochondrial calcium ion homeostasis (GO:0051560)	0.383573	TGM2
							regulation of cAMP biosynthetic process (GO:0030817)	0.383573	CALM2
							positive regulation of transcription regulatory region DNA binding (GO:2000679)	0.383573	FOXC1
							positive regulation of cellular response to transforming growth factor beta stimulus (GO:1903846)	0.383573	THBS1
							regulation of catenin import into nucleus (GO:0035412)	0.383573	WWTR1
							plasma membrane bounded cell projection organization (GO:0120036)	0.384831	MAP2;TPM1;MANF
							calcium ion transport (GO:0006816)	0.384831	ITPR1;PKD2;PKD1
							regulation of cell division (GO:0051302)	0.387223	NCOA3;CALM2
							regulation of phosphorylation (GO:0042325)	0.390229	CCDC88A;INHBA;THBS1
							neutrophil degranulation (GO:0043312)	0.391076	CST3;LGALS3;PKM;ADGRE5;CRISPLD2;SURF4;CTSH;IQGAP1;PPIA
							transcription, DNA-templated (GO:0006351)	0.391076	IVNS1ABP;XBP1;TSC22D1;TRPS1;SCX;HIF1A;PTMA
							purine ribonucleotide metabolic process (GO:0009150)	0.391076	RAB23;ENPP1
							sphingolipid biosynthetic process (GO:0030148)	0.391076	SGMS2;PLPP1
							vacuolar acidification (GO:0007035)	0.391076	ATP6V0A4
							regulation of vacuole organization (GO:0044088)	0.391076	IFT20
							cell projection assembly (GO:0030031)	0.391076	NCOA3
							mesoderm formation (GO:0001707)	0.391076	SCX
							hydrogen peroxide metabolic process (GO:0042743)	0.391076	GPX1
							proteoglycan metabolic process (GO:0006029)	0.391076	CSGALNACT2
							ureteric bud morphogenesis (GO:0060675)	0.391076	PKD2
							negative regulation of macromolecule biosynthetic process (GO:0010558)	0.391076	SELENOS
							synapsis (GO:0007129)	0.391076	P3H4
							response to progesterone (GO:0032570)	0.391076	THBS1
							axon extension (GO:0048675)	0.391076	AUTS2
							androgen metabolic process (GO:0008209)	0.391076	SPP1
							negative regulation of protein depolymerization (GO:1901880)	0.391076	CAMSAP2
							striated muscle cell development (GO:0055002)	0.391076	SDC1
							branching involved in ureteric bud morphogenesis (GO:0001658)	0.391076	PKD2
							heparan sulfate proteoglycan metabolic process (GO:0030201)	0.391076	GPC1
							eye morphogenesis (GO:0048592)	0.391076	COL5A2
							negative regulation of interferon-gamma production (GO:0032689)	0.391076	INHBA
							cellular response to estradiol stimulus (GO:0071392)	0.391076	NCOA3
							dopaminergic neuron differentiation (GO:0071542)	0.391076	MANF
							positive regulation of cAMP biosynthetic process (GO:0030819)	0.391076	CALM2
							positive regulation of autophagy (GO:0010508)	0.394746	DCN;FOXO1
							neutrophil activation involved in immune response (GO:0002283)	0.394746	CST3;LGALS3;PKM;ADGRE5;CRISPLD2;SURF4;CTSH;IQGAP1;PPIA
							ER to Golgi vesicle-mediated transport (GO:0006888)	0.399314	TMED10;TMED3;TMED2;SEC31A
							negative regulation of cysteine-type endopeptidase activity involved in apoptotic process (GO:0043154)	0.399314	GPX1;THBS1
							peptidyl-threonine phosphorylation (GO:0018107)	0.399314	CAMK1D;TGFBR1
							positive regulation of cellular component movement (GO:0051272)	0.399314	TGFBR1
							mRNA transcription (GO:0009299)	0.399314	HIF1A
							GTP metabolic process (GO:0046039)	0.399314	RAB23
							RNA-dependent DNA biosynthetic process (GO:0006278)	0.399314	PPIA
							cellular response to hexose stimulus (GO:0071331)	0.399314	XBP1
							regulation of cardiac muscle contraction by calcium ion signaling (GO:0010882)	0.399314	CALM2
							cellular protein complex localization (GO:0034629)	0.399314	EZR
							ventricular cardiac muscle tissue development (GO:0003229)	0.399314	TPM1
							phospholipid translocation (GO:0045332)	0.399314	ATP10A
							zinc II ion transport (GO:0006829)	0.399314	SLC39A13
							positive regulation of lamellipodium organization (GO:1902745)	0.399314	AUTS2
							protein O-linked glycosylation via threonine (GO:0018243)	0.399314	GALNT15
							negative regulation of cytokine biosynthetic process (GO:0042036)	0.399314	INHBA
							regulation of macrophage activation (GO:0043030)	0.399314	THBS1
							embryonic skeletal system morphogenesis (GO:0048704)	0.399314	TGFBR1
							steroid hormone mediated signaling pathway (GO:0043401)	0.399314	PLPP1
							ventricular septum morphogenesis (GO:0060412)	0.399314	TGFBR1
							limb morphogenesis (GO:0035108)	0.399314	MBNL1
							embryonic skeletal system development (GO:0048706)	0.399314	COL1A1
							synaptic transmission, glutamatergic (GO:0035249)	0.399314	SLC1A4
							regulation of endocytosis (GO:0030100)	0.402167	LGALS3;CDH13
							response to organic cyclic compound (GO:0014070)	0.402167	IGFBP5;SPP1
							dephosphorylation (GO:0016311)	0.402167	PTPRS;PPP2R3A;PLPP1
							phosphate-containing compound metabolic process (GO:0006796)	0.405655	SLC20A1;PGK1;ENPP1;PLPP1
							regulation of Notch signaling pathway (GO:0008593)	0.405655	WWP2;EPN2
							positive regulation of proteasomal ubiquitin-dependent protein catabolic process (GO:0032436)	0.405655	CLU;HERPUD1
							protein ubiquitination involved in ubiquitin-dependent protein catabolic process (GO:0042787)	0.405655	RMND5A;WWP2
							negative regulation of transcription, DNA-templated (GO:0045892)	0.405655	KANK2;FOXC1;LOXL3;NR1D2;WWP2;FOXO1;DKK3;LOXL2;DAP;YWHAQ;TRPS1;SOX9;LRRFIP1;EZR
							positive regulation of protein autophosphorylation (GO:0031954)	0.405655	CALM2
							acylglycerol homeostasis (GO:0055090)	0.405655	RORA
							negative regulation of protein polymerization (GO:0032272)	0.405655	KANK2
							NAD biosynthetic process (GO:0009435)	0.405655	PTGIS
							positive regulation of protein targeting to membrane (GO:0090314)	0.405655	MYO1C
							positive regulation of proteolysis involved in cellular protein catabolic process (GO:1903052)	0.405655	CLU
							lipid translocation (GO:0034204)	0.405655	ATP10A
							hematopoietic progenitor cell differentiation (GO:0002244)	0.405655	INHBA
							negative regulation of actin filament polymerization (GO:0030837)	0.405655	KANK2
							purine-containing compound biosynthetic process (GO:0072522)	0.405655	ADK
							regulation of microtubule depolymerization (GO:0031114)	0.405655	CAMSAP2
							protein O-linked glycosylation via serine (GO:0018242)	0.405655	GALNT15
							urogenital system development (GO:0001655)	0.405655	SOX9
							regulation of ERBB signaling pathway (GO:1901184)	0.405655	CDH13
							protein complex localization (GO:0031503)	0.405655	EZR
							inner ear morphogenesis (GO:0042472)	0.405655	SOX9
							negative regulation of GTPase activity (GO:0034260)	0.405655	TMED2
							positive regulation of phosphatase activity (GO:0010922)	0.405655	CALM2
							NLS-bearing protein import into nucleus (GO:0006607)	0.405655	TRPS1
							regulation of insulin secretion involved in cellular response to glucose stimulus (GO:0061178)	0.405655	ANO1
							digestive system development (GO:0055123)	0.405655	PKD1
							DNA-templated transcription, initiation (GO:0006352)	0.412993	WWTR1;RORA;NR1D2;SOX9
							regulation of protein processing (GO:0070613)	0.413798	SERPINE2;CFH;CLU
							cell-cell junction organization (GO:0045216)	0.413798	CDH13;SDK2
							glycoprotein biosynthetic process (GO:0009101)	0.413798	SERP1;CSGALNACT2
							regulation of epithelial cell proliferation (GO:0050678)	0.413798	GPX1;SOX9
							negative regulation of cell cycle (GO:0045786)	0.413798	FOXC1;INHBA
							regulation of protein oligomerization (GO:0032459)	0.413798	TRABD2B
							positive regulation of cell cycle G1/S phase transition (GO:1902808)	0.413798	KMT2E
							cell-cell adhesion mediated by cadherin (GO:0044331)	0.413798	CDH13
							TOR signaling (GO:0031929)	0.413798	CCDC88A
							zinc II ion transmembrane transport (GO:0071577)	0.413798	SLC39A13
							positive regulation of mRNA catabolic process (GO:0061014)	0.413798	TOB1
							vesicle-mediated transport between endosomal compartments (GO:0098927)	0.413798	MYO1D
							regulation of dendritic spine morphogenesis (GO:0061001)	0.413798	NGEF
							protein localization to Golgi apparatus (GO:0034067)	0.413798	IFT20
							negative regulation of axonogenesis (GO:0050771)	0.413798	PTPRS
							regulation of release of sequestered calcium ion into cytosol by sarcoplasmic reticulum (GO:0010880)	0.413798	CALM2
							positive regulation of ion transmembrane transporter activity (GO:0032414)	0.413798	ATP1B3
							regulation of cell size (GO:0008361)	0.413798	MSN
							positive regulation of cell junction assembly (GO:1901890)	0.413798	COL16A1
							NAD metabolic process (GO:0019674)	0.413798	NT5E
							negative regulation of axon extension (GO:0030517)	0.413798	PTPRS
							generation of neurons (GO:0048699)	0.42004	AUTS2;FZD8;ITM2C
							protein localization to plasma membrane (GO:0072659)	0.42004	TMED2;ATP1B3;EZR
							regulation of gene expression, epigenetic (GO:0040029)	0.424079	GPX1;MYO1C
							regulation of G-protein coupled receptor protein signaling pathway (GO:0008277)	0.424079	GRK5;MGLL
							phospholipid dephosphorylation (GO:0046839)	0.427176	PLPP1
							inflammatory response (GO:0006954)	0.427405	ADGRE5;LOXL3;TNFRSF11B;THBS1;MGLL
							C-terminal protein lipidation (GO:0006501)	0.430434	CPM;CD109
							regulation of defense response (GO:0031347)	0.430434	NR1D2;MGLL
							transmembrane transport (GO:0055085)	0.430471	ANO1;ATP6AP1;TSC22D3;ATP6V0A4;FXYD6;ATP1B3;ATP10A
							nucleic acid-templated transcription (GO:0097659)	0.43299	SCX;PTMA
							positive regulation of apoptotic signaling pathway (GO:2001235)	0.43299	CTSH;TGFBR1
							positive regulation of histone methylation (GO:0031062)	0.43299	AUTS2
							positive regulation of immune effector process (GO:0002699)	0.43299	XBP1
							negative regulation of protein localization to membrane (GO:1905476)	0.43299	PID1
							negative regulation of cytoskeleton organization (GO:0051494)	0.43299	KANK2
							negative regulation of developmental growth (GO:0048640)	0.43299	PTPRS
							intrinsic apoptotic signaling pathway in response to endoplasmic reticulum stress (GO:0070059)	0.43299	ITPR1
							sensory perception of pain (GO:0019233)	0.43299	ANO1
							eosinophil chemotaxis (GO:0048245)	0.43299	LGALS3
							regulation of transmembrane transport (GO:0034762)	0.43299	WWP2
							regulation of chemotaxis (GO:0050920)	0.43299	THBS1
							eosinophil migration (GO:0072677)	0.43299	LGALS3
							positive regulation of dephosphorylation (GO:0035306)	0.43299	CALM2
							limb development (GO:0060173)	0.43299	COMP
							negative regulation of interleukin-6 production (GO:0032715)	0.43299	SELENOS
							protein alpha-1,2-demannosylation (GO:0036508)	0.43299	AMFR
							proteoglycan biosynthetic process (GO:0030166)	0.43299	CSGALNACT2
							negative regulation of T cell proliferation (GO:0042130)	0.43299	SDC4
							negative regulation of intrinsic apoptotic signaling pathway in response to DNA damage (GO:1902230)	0.43299	CLU
							regulation of cell cycle G1/S phase transition (GO:1902806)	0.43299	PID1
							regulation of cellular senescence (GO:2000772)	0.43299	NUAK1
							positive regulation of cytoskeleton organization (GO:0051495)	0.43745	NCOA3;CDC42EP3
							organophosphate ester transport (GO:0015748)	0.439721	PITPNA
							regulation of spindle assembly (GO:0090169)	0.439721	PMEPA1
							response to copper ion (GO:0046688)	0.439721	LOXL2
							glial cell differentiation (GO:0010001)	0.439721	GPC1
							regulation of protein ubiquitination involved in ubiquitin-dependent protein catabolic process (GO:2000058)	0.439721	CLU
							peptide catabolic process (GO:0043171)	0.439721	CTSH
							prostaglandin metabolic process (GO:0006693)	0.439721	PTGIS
							positive regulation of filopodium assembly (GO:0051491)	0.439721	DPYSL3
							response to alcohol (GO:0097305)	0.439721	TGFBR1
							regulation of lamellipodium assembly (GO:0010591)	0.439721	AUTS2
							cellular response to vascular endothelial growth factor stimulus (GO:0035924)	0.439721	FOXC1
							respiratory tube development (GO:0030323)	0.439721	LOXL3
							negative regulation of epithelial to mesenchymal transition (GO:0010719)	0.439721	ADIPOR1
							protein depolymerization (GO:0051261)	0.439721	DSTN
							3'-phosphoadenosine 5'-phosphosulfate metabolic process (GO:0050427)	0.439721	ENPP1
							peptidyl-tyrosine dephosphorylation (GO:0035335)	0.439721	PTPRS
							regulation of vascular smooth muscle cell proliferation (GO:1904705)	0.439721	TPM1
							positive regulation of embryonic development (GO:0040019)	0.439721	SCX
							L-amino acid transport (GO:0015807)	0.439721	SLC1A4
							positive regulation of peptidyl-threonine phosphorylation (GO:0010800)	0.439721	CALM2
							regulation of protein import into nucleus (GO:0042306)	0.439721	WWTR1
							muscle contraction (GO:0006936)	0.441578	TPM2;TPM1;MYLK
							negative regulation of mitotic cell cycle phase transition (GO:1901991)	0.444508	KANK2;PKD2
							regulation of protein phosphorylation (GO:0001932)	0.446116	WWTR1;CCDC88A;PID1;SOX9;INHBA
							regulation of phosphatidylinositol 3-kinase signaling (GO:0014066)	0.448068	SOX9;DCN
							ERBB signaling pathway (GO:0038127)	0.448068	SOX9;IQGAP1
							nucleic acid metabolic process (GO:0090304)	0.448068	NT5E;ENPP1
							regulation of hydrolase activity (GO:0051336)	0.448068	TPM2;NGEF
							sodium ion homeostasis (GO:0055078)	0.448068	ATP1B3
							cytoskeleton-dependent intracellular transport (GO:0030705)	0.448068	CCDC88A
							monovalent inorganic cation homeostasis (GO:0055067)	0.448068	ATP6V0A4
							lipid modification (GO:0030258)	0.448068	PLPP1
							regulation of p38MAPK cascade (GO:1900744)	0.448068	EZR
							response to ketone (GO:1901654)	0.448068	THBS1
							negative regulation of catalytic activity (GO:0043086)	0.448068	TIMP1
							positive regulation of cAMP metabolic process (GO:0030816)	0.448068	CALM2
							regulation of muscle contraction (GO:0006937)	0.448068	TPM1
							nervous system development (GO:0007399)	0.450017	ACAN;MBNL1;DPYSL2;PMP22;INHBA;PKD2;PKD1;SDK2
							negative regulation of sequence-specific DNA binding transcription factor activity (GO:0043433)	0.452138	DAP;PTGIS;WWP2
							BMP signaling pathway (GO:0030509)	0.452985	SCX;TOB1
							negative regulation of cell death (GO:0060548)	0.452985	KANK2;CLU
							ATP synthesis coupled proton transport (GO:0015986)	0.455058	ATP6V0A4
							negative regulation of microtubule polymerization or depolymerization (GO:0031111)	0.455058	CAMSAP2
							phagosome acidification (GO:0090383)	0.455058	ATP6V0A4
							regulation of extrinsic apoptotic signaling pathway in absence of ligand (GO:2001239)	0.455058	INHBA
							transcription from RNA polymerase III promoter (GO:0006383)	0.455058	IVNS1ABP
							negative regulation of myeloid leukocyte differentiation (GO:0002762)	0.455058	INHBA
							negative regulation of cell-matrix adhesion (GO:0001953)	0.455058	THBS1
							regulation of protein transport (GO:0051223)	0.455058	WWP2
							phosphatidylserine metabolic process (GO:0006658)	0.455058	SERINC1
							positive regulation of substrate adhesion-dependent cell spreading (GO:1900026)	0.455058	NCOA3
							regulation of protein targeting to membrane (GO:0090313)	0.455058	MYO1C
							cellular response to glucose stimulus (GO:0071333)	0.455058	XBP1
							regulation of anatomical structure morphogenesis (GO:0022603)	0.455058	PID1;SPARC
							negative regulation of NF-kappaB transcription factor activity (GO:0032088)	0.455058	DAP;PTGIS
							C-terminal protein amino acid modification (GO:0018410)	0.455058	CPM;CD109
							cell-cell adhesion via plasma-membrane adhesion molecules (GO:0098742)	0.456736	CDH13;PKD1;SDK2
							regulation of I-kappaB kinase/NF-kappaB signaling (GO:0043122)	0.457623	SLC20A1;CARD19;RORA;S100A4
							transmembrane receptor protein tyrosine kinase signaling pathway (GO:0007169)	0.460136	FOXC1;ATP6AP1;NEDD9;ATP6V0A4;PLAT;NGEF;FOXO1
							protein maturation (GO:0051604)	0.46083	CPM;CPXM2
							regulation of transcription, DNA-templated (GO:0006355)	0.461203	KMT2E;FOXC1;LOXL3;SCX;RORA;HIF1A;FOXO1;LOXL2;YWHAQ;SPP1;SOX9;LRRFIP1;YWHAH;IVNS1ABP;WWTR1;TSC22D3;NCOA3;NR1D2;WWP2;INHBA;TGFBR1;DKK3;COL1A1;DAP;NUPR1
							neuron development (GO:0048666)	0.461203	XBP1;MAP2;MANF
							negative regulation of endocytosis (GO:0045806)	0.461203	LGALS3
							negative regulation of intracellular steroid hormone receptor signaling pathway (GO:0033144)	0.461203	KANK2
							negative regulation of homeostatic process (GO:0032845)	0.461203	TSC22D3
							negative regulation of proteasomal protein catabolic process (GO:1901799)	0.461203	GABARAPL2
							negative regulation of response to DNA damage stimulus (GO:2001021)	0.461203	CLU
							positive regulation of phosphate metabolic process (GO:0045937)	0.461203	THBS1
							positive regulation of sprouting angiogenesis (GO:1903672)	0.461203	S100A1
							regulation of NIK/NF-kappaB signaling (GO:1901222)	0.461203	ADIPOR1
							regulation of lipid biosynthetic process (GO:0046890)	0.461203	ADIPOR1
							regulation of fatty acid biosynthetic process (GO:0042304)	0.461203	ADIPOR1
							ventricular septum development (GO:0003281)	0.461203	TGFBR1
							regulation of cell morphogenesis (GO:0022604)	0.461203	SPARC
							protein export from nucleus (GO:0006611)	0.461203	PKD1
							bicellular tight junction assembly (GO:0070830)	0.461203	MPP7
							cellular response to molecule of bacterial origin (GO:0071219)	0.462073	XBP1;SELENOS
							regulation of peptidyl-tyrosine phosphorylation (GO:0050730)	0.468738	CSPG4;THBS4
							regulation of striated muscle contraction (GO:0006942)	0.470475	CALM2
							determination of bilateral symmetry (GO:0009855)	0.470475	PKD2
							cortical cytoskeleton organization (GO:0030865)	0.470475	EZR
							negative regulation of Notch signaling pathway (GO:0045746)	0.470475	WWP2
							positive regulation of transcription from RNA polymerase II promoter in response to stress (GO:0036003)	0.470475	HIF1A
							negative regulation of lymphocyte proliferation (GO:0050672)	0.470475	SDC4
							respiratory system development (GO:0060541)	0.470475	LOXL3
							regulation of myoblast differentiation (GO:0045661)	0.470475	SOX9
							calcium ion transmembrane transport (GO:0070588)	0.472587	PKD2;PKD1
							regulation of cell migration involved in sprouting angiogenesis (GO:0090049)	0.479085	THBS1
							hippo signaling (GO:0035329)	0.479085	WWTR1
							acylglycerol catabolic process (GO:0046464)	0.479085	MGLL
							regulation of leukocyte chemotaxis (GO:0002688)	0.479085	CAMK1D
							activation of protein kinase B activity (GO:0032148)	0.479085	CCDC88A
							regulation of cell adhesion mediated by integrin (GO:0033628)	0.479085	NCOA3
							regulation of intracellular estrogen receptor signaling pathway (GO:0033146)	0.479085	KANK2
							response to estradiol (GO:0032355)	0.479085	NCOA3
							nuclear envelope organization (GO:0006998)	0.479085	SUN2
							negative regulation of cell morphogenesis involved in differentiation (GO:0010771)	0.479085	YWHAH
							T cell activation (GO:0042110)	0.481822	LEPR;MSN
							divalent metal ion transport (GO:0070838)	0.481822	ITPR1;PKD2
							negative regulation of translation (GO:0017148)	0.481822	IGFBP5;TOB1
							cellular response to interleukin-1 (GO:0071347)	0.483506	PTGIS;SOX9;HIF1A
							negative regulation of toll-like receptor signaling pathway (GO:0034122)	0.484933	PTPRS
							regulation of dendritic spine development (GO:0060998)	0.484933	PTPRS
							negative regulation of cell-cell adhesion (GO:0022408)	0.484933	FXYD5
							negative regulation of blood vessel endothelial cell migration (GO:0043537)	0.484933	THBS1
							negative regulation of tumor necrosis factor superfamily cytokine production (GO:1903556)	0.484933	SELENOS
							positive regulation of protein dephosphorylation (GO:0035307)	0.484933	CALM2
							skeletal system morphogenesis (GO:0048705)	0.484933	TGFBR1
							zinc ion homeostasis (GO:0055069)	0.484933	SLC39A13
							negative regulation of extrinsic apoptotic signaling pathway via death domain receptors (GO:1902042)	0.484933	GPX1
							positive regulation of viral genome replication (GO:0045070)	0.484933	PPIA
							cellular zinc ion homeostasis (GO:0006882)	0.484933	SLC39A13
							positive regulation of insulin secretion (GO:0032024)	0.484933	ANO1
							sarcomere organization (GO:0045214)	0.484933	TPM1
							protein destabilization (GO:0031648)	0.484933	CTSH
							protein stabilization (GO:0050821)	0.488489	TBRG1;ATP1B3;CLU
							regulation of cell cycle process (GO:0010564)	0.488912	SOX9;CALM2
							cell-matrix adhesion (GO:0007160)	0.488912	ECM2;PKD1
							positive regulation of protein phosphorylation (GO:0001934)	0.488912	CSPG4;SOX9;IQGAP1;INHBA;CALM2;TGFBR1;THBS4
							central nervous system development (GO:0007417)	0.489768	ACAN;LOXL3;PKD2;PKD1
							regulation of protein catabolic process (GO:0042176)	0.489768	WWP2;FOXO1
							cellular response to lipopolysaccharide (GO:0071222)	0.489768	XBP1;SELENOS
							dendrite morphogenesis (GO:0048813)	0.489768	MAP2
							cellular response to amino acid stimulus (GO:0071230)	0.489768	XBP1
							response to zinc ion (GO:0010043)	0.489768	CRIP1
							cellular response to glucagon stimulus (GO:0071377)	0.489768	GNG11
							central nervous system neuron differentiation (GO:0021953)	0.489768	MAP2
							oxoacid metabolic process (GO:0043436)	0.489768	ENPP1
							ceramide biosynthetic process (GO:0046513)	0.489768	SGMS2
							cyclic-nucleotide-mediated signaling (GO:0019935)	0.489768	SOX9
							regulation of potassium ion transmembrane transport (GO:1901379)	0.489768	WWP2
							ATP biosynthetic process (GO:0006754)	0.489768	ATP6V0A4
							positive regulation of tumor necrosis factor superfamily cytokine production (GO:1903557)	0.489768	CLU
							phagosome maturation (GO:0090382)	0.489768	ATP6V0A4
							positive regulation of T cell differentiation (GO:0045582)	0.489768	XBP1
							response to lipopolysaccharide (GO:0032496)	0.494997	XBP1;SELENOS;TNFRSF11B
							intracellular pH reduction (GO:0051452)	0.494997	ATP6V0A4
							activation of MAPKK activity (GO:0000186)	0.494997	TGFBR1
							positive regulation of cell-cell adhesion (GO:0022409)	0.494997	PIEZO1
							positive regulation of cytokine-mediated signaling pathway (GO:0001961)	0.494997	HIF1A
							protein acetylation (GO:0006473)	0.494997	FOXO1
							regulation of T cell differentiation (GO:0045580)	0.494997	XBP1
							oligosaccharide biosynthetic process (GO:0009312)	0.494997	GALNT15
							intra-Golgi vesicle-mediated transport (GO:0006891)	0.494997	GABARAPL2
							regulation of autophagosome assembly (GO:2000785)	0.494997	IFT20
							cellular response to glucose starvation (GO:0042149)	0.494997	XBP1
							establishment or maintenance of epithelial cell apical/basal polarity (GO:0045197)	0.494997	MSN
							carboxylic acid metabolic process (GO:0019752)	0.494997	PTGIS
							positive regulation of Notch signaling pathway (GO:0045747)	0.494997	EPN2
							negative regulation of multi-organism process (GO:0043901)	0.494997	TIMP1
							positive regulation of locomotion (GO:0040017)	0.494997	THBS1
							positive regulation of organelle organization (GO:0010638)	0.494997	SURF4
							regulation of interleukin-12 production (GO:0032655)	0.494997	THBS1
							transcription from RNA polymerase II promoter (GO:0006366)	0.495543	WWTR1;XBP1;TSC22D1;TRPS1;NR1D2;RORA;SOX9;HIF1A
							cellular transition metal ion homeostasis (GO:0046916)	0.495543	ATP6AP1;SLC39A13
							regulation of cysteine-type endopeptidase activity involved in apoptotic process (GO:0043281)	0.495543	GPX1;THBS1
							apoptotic mitochondrial changes (GO:0008637)	0.500627	CLU
							positive regulation of leukocyte migration (GO:0002687)	0.500627	LGALS3
							response to amino acid (GO:0043200)	0.500627	XBP1
							positive regulation of muscle cell differentiation (GO:0051149)	0.500627	CDON
							positive regulation of DNA binding (GO:0043388)	0.500627	FOXC1
							bone development (GO:0060348)	0.500627	PLS3
							regulation of axon extension (GO:0030516)	0.500627	PTPRS
							endoplasmic reticulum organization (GO:0007029)	0.500627	SEC31A
							positive regulation of cell development (GO:0010720)	0.500627	ATP6AP1
							positive regulation of chemokine production (GO:0032722)	0.500627	HIF1A
							response to glucagon (GO:0033762)	0.500627	GNG11
							anterior/posterior pattern specification (GO:0009952)	0.500627	TGFBR1
							regulation of interferon-beta production (GO:0032648)	0.500627	PTPRS
							protein localization to membrane (GO:0072657)	0.505978	TMED2;ATP1B3;EZR
							epithelial cell differentiation (GO:0030855)	0.505978	LGALS3;PGK1
							cellular metal ion homeostasis (GO:0006875)	0.505978	KCNMA1;ATP1B3
							negative regulation of cell-substrate adhesion (GO:0010812)	0.505978	THBS1
							regulation of endothelial cell apoptotic process (GO:2000351)	0.505978	THBS1
							negative regulation of protein complex assembly (GO:0031333)	0.505978	PMEPA1
							apical junction assembly (GO:0043297)	0.505978	MPP7
							regulation of mitotic spindle organization (GO:0060236)	0.505978	PMEPA1
							regulation of sodium ion transport (GO:0002028)	0.505978	YWHAH
							regulation of mitochondrial membrane potential (GO:0051881)	0.505978	PID1
							regulation of ion transmembrane transport (GO:0034765)	0.505978	WWP2
							membrane protein proteolysis (GO:0033619)	0.505978	CTSH
							negative regulation of tumor necrosis factor production (GO:0032720)	0.505978	SELENOS
							regulation of cardiac muscle contraction (GO:0055117)	0.505978	CALM2
							positive regulation of osteoblast differentiation (GO:0045669)	0.505978	ATP6AP1
							protein kinase B signaling (GO:0043491)	0.505978	FOXO1
							positive regulation of neuron projection development (GO:0010976)	0.509788	CAMK1D;DPYSL3
							response to tumor necrosis factor (GO:0034612)	0.509788	PID1;AFF3
							protein localization to organelle (GO:0033365)	0.509788	COL1A1;IFT20
							protein acylation (GO:0043543)	0.510371	FOXO1
							regulation of receptor-mediated endocytosis (GO:0048259)	0.510371	CLU
							carbohydrate biosynthetic process (GO:0016051)	0.510371	GALNT15
							regulation of smoothened signaling pathway (GO:0008589)	0.510371	RORA
							regulation of muscle cell differentiation (GO:0051147)	0.510371	CDON
							lymphocyte proliferation (GO:0046651)	0.510371	MSN
							sodium ion transmembrane transport (GO:0035725)	0.510371	PKD2
							regulation of filopodium assembly (GO:0051489)	0.510371	DPYSL3
							heart looping (GO:0001947)	0.510371	PKD2
							plasma membrane organization (GO:0007009)	0.510371	SERP1
							endosome organization (GO:0007032)	0.510371	ANXA8
							acylglycerol metabolic process (GO:0006639)	0.510371	MGLL
							cardiac muscle contraction (GO:0060048)	0.510371	TPM1
							cardiac muscle tissue morphogenesis (GO:0055008)	0.510371	TPM1
							regulation of cysteine-type endopeptidase activity (GO:2000116)	0.510371	CST3
							positive regulation of neuron differentiation (GO:0045666)	0.51042	CAMK1D;DPYSL3
							positive regulation of protein modification process (GO:0031401)	0.511233	SOX9;CALM2;TRABD2B
							negative regulation of transcription from RNA polymerase II promoter (GO:0000122)	0.511233	KANK2;FOXC1;TRPS1;NR1D2;WWP2;SOX9;LRRFIP1;EZR;LOXL2
							phospholipid biosynthetic process (GO:0008654)	0.517621	SGMS2
							protein K63-linked ubiquitination (GO:0070534)	0.517621	WWP2
							regulation of peptidyl-threonine phosphorylation (GO:0010799)	0.517621	CALM2
							regulation of metal ion transport (GO:0010959)	0.517621	YWHAH
							response to steroid hormone (GO:0048545)	0.517621	THBS1
							positive regulation of multi-organism process (GO:0043902)	0.517621	INHBA
							cellular response to metal ion (GO:0071248)	0.519466	IQGAP1;PKD2
							intrinsic apoptotic signaling pathway (GO:0097193)	0.524988	ITPR1;CRIP1
							potassium ion import (GO:0010107)	0.524988	ATP1B3
							T cell differentiation (GO:0030217)	0.524988	LEPR
							positive regulation of neuron death (GO:1901216)	0.524988	CLU
							regulation of cellular amide metabolic process (GO:0034248)	0.524988	TMED10
							membrane depolarization during action potential (GO:0086010)	0.524988	YWHAH
							chemical homeostasis (GO:0048878)	0.524988	NR1D2
							protein import into nucleus (GO:0006606)	0.532134	PDIA3;TRPS1
							positive regulation of phagocytosis (GO:0050766)	0.532134	CAMK1D
							purine ribonucleoside monophosphate metabolic process (GO:0009167)	0.532134	ENPP1
							positive regulation of fat cell differentiation (GO:0045600)	0.532134	XBP1
							inositol lipid-mediated signaling (GO:0048017)	0.532134	EZR
							regulation of plasma membrane bounded cell projection assembly (GO:0120032)	0.532134	IFT20
							cellular response to amino acid starvation (GO:0034198)	0.532134	DAP
							DNA biosynthetic process (GO:0071897)	0.532134	PPIA
							phagocytosis, engulfment (GO:0006911)	0.536582	NCOA3;THBS1
							embryonic heart tube morphogenesis (GO:0003143)	0.536582	PKD2
							intraciliary transport involved in cilium assembly (GO:0035735)	0.536582	IFT20
							negative regulation of TOR signaling (GO:0032007)	0.536582	PREX1
							regulation of protein dephosphorylation (GO:0035304)	0.536582	CALM2
							cognition (GO:0050890)	0.536582	SLC1A4
							sensory organ development (GO:0007423)	0.536582	FOXC1
							positive regulation of Ras protein signal transduction (GO:0046579)	0.536582	AUTS2
							positive regulation of mitotic cell cycle phase transition (GO:1901992)	0.536582	KMT2E
							negative regulation of cytokine secretion (GO:0050710)	0.536582	EZR
							negative regulation of catabolic process (GO:0009895)	0.536582	CST3
							negative regulation of cytokine-mediated signaling pathway (GO:0001960)	0.536582	CCDC3
							neuron migration (GO:0001764)	0.536582	AUTS2
							positive regulation of cytokine biosynthetic process (GO:0042108)	0.536582	THBS1
							determination of heart left/right asymmetry (GO:0061371)	0.536582	PKD2
							positive regulation of protein kinase activity (GO:0045860)	0.539083	IQGAP1;CLU;CALM2
							RNA splicing (GO:0008380)	0.541865	IVNS1ABP;MBNL1
							regulation of phagocytosis (GO:0050764)	0.541865	CAMK1D
							regulation of stress-activated MAPK cascade (GO:0032872)	0.541865	FOXO1
							calcium-dependent cell-cell adhesion via plasma membrane cell adhesion molecules (GO:0016339)	0.541865	CDH13
							positive regulation of receptor-mediated endocytosis (GO:0048260)	0.541865	CLU
							regulation of substrate adhesion-dependent cell spreading (GO:1900024)	0.541865	NCOA3
							cellular response to peptide (GO:1901653)	0.541865	XBP1
							monocyte chemotaxis (GO:0002548)	0.541865	LGALS3
							regulation of cellular metabolic process (GO:0031323)	0.541865	PID1
							regulation of protein localization (GO:0032880)	0.541865	RABGAP1L
							gluconeogenesis (GO:0006094)	0.541865	PGK1
							viral life cycle (GO:0019058)	0.544977	WWP2;PPIA
							regulation of response to external stimulus (GO:0032101)	0.544977	NR1D2;MGLL
							regulation of interleukin-6 production (GO:0032675)	0.548495	SELENOS
							regulation of protein modification process (GO:0031399)	0.548495	CCDC88A
							determination of left/right symmetry (GO:0007368)	0.548495	PKD2
							ceramide metabolic process (GO:0006672)	0.548495	SGMS2
							cellular response to retinoic acid (GO:0071300)	0.548495	SOX9
							regulation of protein activation cascade (GO:2000257)	0.548495	CFH;CLU
							regulation of complement activation (GO:0030449)	0.553748	CFH;CLU
							cardiac ventricle morphogenesis (GO:0003208)	0.554644	TPM1
							negative regulation of protein metabolic process (GO:0051248)	0.554644	CLU
							membrane depolarization (GO:0051899)	0.554644	YWHAH
							response to unfolded protein (GO:0006986)	0.554644	HERPUD1
							response to hydrogen peroxide (GO:0042542)	0.554644	GPX1
							positive regulation of interleukin-6 production (GO:0032755)	0.554644	XBP1
							digestive tract development (GO:0048565)	0.554644	PKD1
							macroautophagy (GO:0016236)	0.555722	GABARAPL2;GABARAPL1
							negative regulation of cytokine production (GO:0001818)	0.555722	SELENOS;THBS1
							positive regulation of establishment of protein localization to mitochondrion (GO:1903749)	0.555722	YWHAQ;YWHAH
							phosphorylation (GO:0016310)	0.557161	NUAK1;ADK;PGK1;STK38L;MAPK6;TGFBR1
							regulation of protein binding (GO:0043393)	0.557161	AMFR;PKD1
							cholesterol transport (GO:0030301)	0.557161	CLU
							adherens junction organization (GO:0034332)	0.557161	CDH13
							amide biosynthetic process (GO:0043604)	0.557161	SGMS2
							positive regulation of viral life cycle (GO:1903902)	0.557161	PPIA
							hexose biosynthetic process (GO:0019319)	0.557161	PGK1
							unsaturated fatty acid metabolic process (GO:0033559)	0.557161	MGLL
							regulation of dendrite morphogenesis (GO:0048814)	0.557161	YWHAH
							positive regulation of macroautophagy (GO:0016239)	0.557161	DCN
							regulation of T cell activation (GO:0050863)	0.557161	LGALS3
							negative regulation of type I interferon production (GO:0032480)	0.557161	PTPRS
							protein N-linked glycosylation via asparagine (GO:0018279)	0.557161	OSTC
							microtubule cytoskeleton organization involved in mitosis (GO:1902850)	0.557161	SUN2
							negative regulation of immune response (GO:0050777)	0.557161	LGALS3
							organonitrogen compound biosynthetic process (GO:1901566)	0.561956	INHBA;SGMS2;PLPP1
							protein polymerization (GO:0051258)	0.564484	PREX1
							peptidyl-asparagine modification (GO:0018196)	0.564484	OSTC
							negative regulation of ossification (GO:0030279)	0.564484	SOX9
							regulation of humoral immune response (GO:0002920)	0.564895	CFH;CLU
							regulation of immune effector process (GO:0002697)	0.56989	CFH;CLU
							intraciliary transport (GO:0042073)	0.571284	IFT20
							positive regulation of ion transport (GO:0043270)	0.571284	MYLK
							regulation of DNA metabolic process (GO:0051052)	0.571284	CCDC88A
							protein O-linked glycosylation (GO:0006493)	0.573755	GALNT15;THBS1
							regulation of macroautophagy (GO:0016241)	0.576459	IFT20;DCN
							positive regulation of peptidyl-tyrosine phosphorylation (GO:0050731)	0.576459	CSPG4;THBS4
							myofibril assembly (GO:0030239)	0.576459	TPM1
							peptide cross-linking (GO:0018149)	0.576459	THBS1
							regulation of intrinsic apoptotic signaling pathway (GO:2001242)	0.576459	HERPUD1
							negative regulation of cellular biosynthetic process (GO:0031327)	0.576459	PTGIS
							positive regulation of gene expression, epigenetic (GO:0045815)	0.576459	MYO1C
							fatty acid biosynthetic process (GO:0006633)	0.576459	XBP1
							negative regulation of mitotic cell cycle (GO:0045930)	0.582189	FOXC1
							protein K48-linked ubiquitination (GO:0070936)	0.582189	AMFR
							regulation of cell cycle arrest (GO:0071156)	0.582189	PKD2
							glycoprotein metabolic process (GO:0009100)	0.582189	HIF1A
							regulation of mitochondrion organization (GO:0010821)	0.582189	PID1
							intrinsic apoptotic signaling pathway in response to DNA damage (GO:0008630)	0.582189	CRIP1
							pattern recognition receptor signaling pathway (GO:0002221)	0.582189	S100A1
							protein phosphorylation (GO:0006468)	0.58259	NUAK1;CAMK1D;GRK5;STK38L;MAPK6;PKD1;TGFBR1
							glutathione metabolic process (GO:0006749)	0.589226	GPX1
							regulation of release of sequestered calcium ion into cytosol (GO:0051279)	0.589226	CALM2
							macromolecular complex assembly (GO:0065003)	0.592342	PDE4DIP;SOX9
							negative regulation of growth (GO:0045926)	0.592342	ENPP1;INHBA
							endocytosis (GO:0006897)	0.593891	MYO1E;SPARC;DPYSL2;NCOA3
							regulation of ion transport (GO:0043269)	0.593891	WWP2
							regulation of bone mineralization (GO:0030500)	0.593891	ENPP1
							regulation of cellular protein metabolic process (GO:0032268)	0.593891	INHBA
							fatty acid oxidation (GO:0019395)	0.593891	ADIPOR1
							blood circulation (GO:0008015)	0.593891	GPX1
							receptor internalization (GO:0031623)	0.593891	CD9
							regulation of acute inflammatory response (GO:0002673)	0.594427	CFH;CLU
							positive regulation of intracellular signal transduction (GO:1902533)	0.600253	SLC20A1;CDH13;S100A4;SOX9;THBS1;DCN;TGFBR1
							regulation of exocytosis (GO:0017157)	0.600253	ATP6AP1
							response to organonitrogen compound (GO:0010243)	0.600253	AMFR
							positive regulation of proteolysis (GO:0045862)	0.605587	CTSH
							chemokine-mediated signaling pathway (GO:0070098)	0.605587	FOXC1
							positive regulation of ossification (GO:0045778)	0.605587	ATP6AP1
							plasma membrane bounded cell projection morphogenesis (GO:0120039)	0.605587	NCOA3
							regulation of DNA binding (GO:0051101)	0.605587	FOXC1
							organic anion transport (GO:0015711)	0.605587	SLC6A6;PITPNA
							negative regulation of macromolecule metabolic process (GO:0010605)	0.605587	WWP2;HIF1A
							protein dephosphorylation (GO:0006470)	0.610096	PTPRS;PPP2R3A
							neutrophil chemotaxis (GO:0030593)	0.611794	LGALS3
							positive regulation of protein import into nucleus (GO:0042307)	0.611794	TGFBR1
							positive regulation of protein kinase B signaling (GO:0051897)	0.616969	THBS1;TGFBR1
							protein lipidation (GO:0006497)	0.616969	CPM;CD109
							action potential (GO:0001508)	0.616969	YWHAH
							negative regulation of cellular component organization (GO:0051129)	0.616969	LGALS3
							positive regulation of immune response (GO:0050778)	0.616969	XBP1
							positive regulation of response to stimulus (GO:0048584)	0.616969	ANO1
							regulation of cell growth (GO:0001558)	0.621187	ENPP1;INHBA;TGFBR1
							regulation of cellular catabolic process (GO:0031329)	0.623149	ITPR1
							fat cell differentiation (GO:0045444)	0.623149	FOXO1
							regulation of tumor necrosis factor-mediated signaling pathway (GO:0010803)	0.627989	CCDC3
							granulocyte chemotaxis (GO:0071621)	0.627989	LGALS3
							cellular defense response (GO:0006968)	0.627989	RAB23
							phosphatidylinositol-mediated signaling (GO:0048015)	0.627989	EZR
							cellular iron ion homeostasis (GO:0006879)	0.627989	ATP6AP1
							ATP metabolic process (GO:0046034)	0.627989	ENPP1
							regulation of intracellular signal transduction (GO:1902531)	0.627989	TIAM2;PREX1;NUAK1;NCOA3;INHBA;NGEF
							regulation of glycolytic process (GO:0006110)	0.633191	HIF1A
							positive regulation of cell death (GO:0010942)	0.633191	CLU
							chloride transmembrane transport (GO:1902476)	0.633191	ANO1
							protein homotetramerization (GO:0051289)	0.633191	PKD2
							protein targeting (GO:0006605)	0.637042	MYO1C;LTBP2
							receptor metabolic process (GO:0043112)	0.637042	CD9
							regulation of epidermal growth factor receptor signaling pathway (GO:0042058)	0.637042	CDH13
							cholesterol homeostasis (GO:0042632)	0.637042	XBP1
							neutrophil migration (GO:1990266)	0.637042	LGALS3
							positive regulation of cell morphogenesis involved in differentiation (GO:0010770)	0.637042	NCOA3
							sterol homeostasis (GO:0055092)	0.637042	XBP1
							sodium ion transport (GO:0006814)	0.637042	PKD2
							positive regulation of phosphorylation (GO:0042327)	0.638672	SOX9;HIF1A;THBS1
							cell junction assembly (GO:0034329)	0.643091	CDH13
							nucleosome assembly (GO:0006334)	0.649423	SOX9
							regulation of translation (GO:0006417)	0.65367	IGFBP5;TOB1;THBS1
							potassium ion transport (GO:0006813)	0.65367	KCNMA1
							regulation of vesicle fusion (GO:0031338)	0.65367	RABGAP1L
							positive regulation of leukocyte chemotaxis (GO:0002690)	0.65367	THBS1
							striated muscle contraction (GO:0006941)	0.65367	TPM1
							regulation of DNA replication (GO:0006275)	0.65367	CCDC88A
							regulation of vesicle-mediated transport (GO:0060627)	0.654537	RABGAP1L;CDH13
							positive regulation of type I interferon production (GO:0032481)	0.65819	LRRFIP1
							regulation of actin filament-based process (GO:0032970)	0.65819	CCDC88A
							cellular protein catabolic process (GO:0044257)	0.65819	CTSH
							establishment of protein localization to organelle (GO:0072594)	0.65819	PDIA3
							proteasome-mediated ubiquitin-dependent protein catabolic process (GO:0043161)	0.661446	RMND5A;SELENOS;AMFR;WWP2
							synapse assembly (GO:0007416)	0.661795	SDK2
							oligosaccharide metabolic process (GO:0009311)	0.661795	GALNT15
							iron ion homeostasis (GO:0055072)	0.661795	ATP6AP1
							regulation of viral genome replication (GO:0045069)	0.661795	PPIA
							negative regulation of dephosphorylation (GO:0035305)	0.661795	MYO1D
							negative regulation of neuron apoptotic process (GO:0043524)	0.661795	HIF1A
							protein oligomerization (GO:0051259)	0.662068	TRPS1;AMFR;DPYSL3
							modification-dependent protein catabolic process (GO:0019941)	0.662068	XBP1;AMFR
							cellular macromolecule biosynthetic process (GO:0034645)	0.662068	TBRG1;SCX;RRBP1;INHBA;PTMA
							glycerophospholipid metabolic process (GO:0006650)	0.666076	SERINC1
							glucose metabolic process (GO:0006006)	0.666076	PGK1
							positive regulation of cytokine production (GO:0001819)	0.670243	RORA;LRRFIP1;HIF1A
							O-glycan processing (GO:0016266)	0.670243	GALNT15
							chromatin assembly (GO:0031497)	0.670243	SOX9
							negative regulation of cell adhesion (GO:0007162)	0.670243	CDH13
							fatty acid catabolic process (GO:0009062)	0.670243	AIG1
							cellular protein complex assembly (GO:0043623)	0.671181	FMOD;CLU
							positive regulation of cellular protein localization (GO:1903829)	0.675503	CCDC88A
							regulation of TOR signaling (GO:0032006)	0.679856	PREX1
							extrinsic apoptotic signaling pathway (GO:0097191)	0.679856	INHBA
							cellular response to UV (GO:0034644)	0.679856	CRIP1
							regulation of protein localization to plasma membrane (GO:1903076)	0.679856	PID1
							negative regulation of phosphatase activity (GO:0010923)	0.684916	MYO1D
							positive regulation of T cell activation (GO:0050870)	0.684916	XBP1
							regulation of osteoblast differentiation (GO:0045667)	0.690291	ATP6AP1
							phospholipid metabolic process (GO:0006644)	0.695164	PLPP1
							Rab protein signal transduction (GO:0032482)	0.695164	RAB23
							regulation of cell communication (GO:0010646)	0.699118	MGLL
							actomyosin structure organization (GO:0031032)	0.699118	TPM1
							positive regulation of growth (GO:0045927)	0.699118	TGFBR1
							nuclear import (GO:0051170)	0.699118	PDIA3
							activation of protein kinase activity (GO:0032147)	0.702973	CCDC88A;THBS1;TGFBR1
							lipid biosynthetic process (GO:0008610)	0.702973	XBP1
							regulation of neuron death (GO:1901214)	0.702973	CLU
							regulation of phosphatase activity (GO:0010921)	0.702973	MYO1D
							protein N-linked glycosylation (GO:0006487)	0.704659	OSTC
							lymphocyte differentiation (GO:0030098)	0.704659	LEPR
							regulation of peptide hormone secretion (GO:0090276)	0.704659	ITPR1
							regulation of protein complex assembly (GO:0043254)	0.704659	MPP7
							positive regulation of cytokine secretion (GO:0050715)	0.704659	XBP1
							nucleic acid phosphodiester bond hydrolysis (GO:0090305)	0.704659	ENPP1
							canonical Wnt signaling pathway (GO:0060070)	0.704659	FZD8
							chloride transport (GO:0006821)	0.704659	ANO1
							positive regulation of proteasomal protein catabolic process (GO:1901800)	0.704659	CLU
							mitotic spindle organization (GO:0007052)	0.709564	SUN2
							proteasomal protein catabolic process (GO:0010498)	0.710492	RMND5A;AMFR;WWP2
							axon guidance (GO:0007411)	0.712717	GPC1;EZR
							regulation of actin cytoskeleton organization (GO:0032956)	0.712717	CCDC88A
							antigen processing and presentation of exogenous peptide antigen via MHC class I, TAP-dependent (GO:0002479)	0.712717	PDIA3
							cAMP-mediated signaling (GO:0019933)	0.712717	SOX9
							regulation of hematopoietic stem cell differentiation (GO:1902036)	0.717032	FOXC1
							hemopoiesis (GO:0030097)	0.717032	INHBA
							water-soluble vitamin metabolic process (GO:0006767)	0.720424	ENPP1
							response to ionizing radiation (GO:0010212)	0.720424	IKBIP
							regulation of hematopoietic progenitor cell differentiation (GO:1901532)	0.720424	FOXC1
							regulation of cytokinesis (GO:0032465)	0.720424	CALM2
							positive regulation of translation (GO:0045727)	0.724148	THBS1
							antigen processing and presentation of exogenous peptide antigen via MHC class I (GO:0042590)	0.724148	PDIA3
							regulation of transcription from RNA polymerase II promoter in response to hypoxia (GO:0061418)	0.724148	HIF1A
							regulation of cellular macromolecule biosynthetic process (GO:2000112)	0.724474	WWTR1;CCDC88A;FOXC1;TSC22D3;NR1D2;RORA;HIF1A;TGFBR1
							regulation of protein kinase B signaling (GO:0051896)	0.724474	THBS1;TGFBR1
							positive regulation of I-kappaB kinase/NF-kappaB signaling (GO:0043123)	0.724474	SLC20A1;S100A4
							nucleosome organization (GO:0034728)	0.726945	SOX9
							activation of cysteine-type endopeptidase activity involved in apoptotic process (GO:0006919)	0.726945	DAP
							regulation of mitotic cell cycle (GO:0007346)	0.730053	FOXC1;IQGAP1
							regulation of protein serine/threonine kinase activity (GO:0071900)	0.730603	CALM2
							regulation of ERK1 and ERK2 cascade (GO:0070372)	0.730603	ATP6AP1;TIMP3;EZR
							epidermis development (GO:0008544)	0.734826	PLOD1
							positive regulation of cell cycle (GO:0045787)	0.738225	CCPG1
							ephrin receptor signaling pathway (GO:0048013)	0.738225	NGEF
							positive regulation of cell cycle arrest (GO:0071158)	0.738225	PKD2
							vesicle-mediated transport (GO:0016192)	0.739209	MYO1E;TMED10;DPYSL2;NCOA3;TMED2
							establishment of protein localization to membrane (GO:0090150)	0.741546	MYO1C
							positive regulation of protein ubiquitination (GO:0031398)	0.741546	CLU
							activation of GTPase activity (GO:0090630)	0.745219	RABGAP1L
							regulation of mitotic nuclear division (GO:0007088)	0.745219	PMEPA1
							regulation of type I interferon production (GO:0032479)	0.74925	LRRFIP1
							toll-like receptor signaling pathway (GO:0002224)	0.753214	S100A1
							positive regulation of protein ubiquitination involved in ubiquitin-dependent protein catabolic process (GO:2000060)	0.75711	CLU
							ubiquitin-dependent protein catabolic process (GO:0006511)	0.758632	XBP1;RMND5A;AMFR;WWP2
							regulation of proteasomal ubiquitin-dependent protein catabolic process (GO:0032434)	0.760503	CLU
							positive regulation of MAP kinase activity (GO:0043406)	0.76126	THBS1;TGFBR1
							positive regulation of response to external stimulus (GO:0032103)	0.767526	THBS1
							protein tetramerization (GO:0051262)	0.767526	PKD2
							lipid transport (GO:0006869)	0.770278	PITPNA
							phospholipase C-activating G-protein coupled receptor signaling pathway (GO:0007200)	0.770278	ANO1
							protein-DNA complex assembly (GO:0065004)	0.770278	SOX9
							nuclear export (GO:0051168)	0.773405	PKD1
							cell cycle G1/S phase transition (GO:0044843)	0.773405	INHBA
							cotranslational protein targeting to membrane (GO:0006613)	0.776024	TRAM1
							regulation of transcription from RNA polymerase II promoter in response to stress (GO:0043618)	0.776024	HIF1A
							proteolysis involved in cellular protein catabolic process (GO:0051603)	0.776024	CTSH
							regulation of cytoskeleton organization (GO:0051493)	0.783297	CCDC88A
							regulation of cell death (GO:0010941)	0.786624	CLU
							receptor-mediated endocytosis (GO:0006898)	0.786735	SPARC;CD9
							regulation of GTPase activity (GO:0043087)	0.786735	TMED2;NGEF
							antigen processing and presentation of exogenous peptide antigen via MHC class II (GO:0019886)	0.788546	SEC31A
							antigen processing and presentation of exogenous peptide antigen (GO:0002478)	0.788546	SEC31A
							protein homooligomerization (GO:0051260)	0.78951	DPYSL3;PKD2
							regulation of insulin secretion (GO:0050796)	0.78951	ITPR1
							antigen processing and presentation of peptide antigen via MHC class II (GO:0002495)	0.78951	SEC31A
							response to UV (GO:0009411)	0.78951	GPX1
							positive regulation of cell growth (GO:0030307)	0.78951	TGFBR1
							response to molecule of bacterial origin (GO:0002237)	0.78951	TNFRSF11B
							small GTPase mediated signal transduction (GO:0007264)	0.792655	RIN2
							cilium organization (GO:0044782)	0.792941	IFT20;RAB23
							regulation of nucleic acid-templated transcription (GO:1903506)	0.79412	WWTR1;FOXC1;TSC22D3;NR1D2;RORA;HIF1A;TGFBR1
							RNA processing (GO:0006396)	0.794646	IVNS1ABP;MBNL1
							cellular response to tumor necrosis factor (GO:0071356)	0.796528	PID1;TNFRSF11B
							cellular divalent inorganic cation homeostasis (GO:0072503)	0.796528	SLC39A13
							regulation of protein ubiquitination (GO:0031396)	0.796528	TGFBR1
							metal ion transport (GO:0030001)	0.796528	KCNMA1
							regulation of cellular response to stress (GO:0080135)	0.805756	NUAK1
							monovalent inorganic cation transport (GO:0015672)	0.805756	KCNMA1
							G1/S transition of mitotic cell cycle (GO:0000082)	0.80858	INHBA
							organelle assembly (GO:0070925)	0.812848	IFT20;GABARAPL2;GABARAPL1;RAB23
							positive regulation of cell cycle process (GO:0090068)	0.814079	PKD2
							regulation of cell motility (GO:2000145)	0.818465	SERPINE2
							positive regulation of cysteine-type endopeptidase activity involved in apoptotic process (GO:0043280)	0.818465	DAP
							Wnt signaling pathway (GO:0016055)	0.818465	FZD8
							regulation of Wnt signaling pathway (GO:0030111)	0.818465	TRABD2B
							positive regulation of kinase activity (GO:0033674)	0.82944	IQGAP1
							positive regulation of canonical Wnt signaling pathway (GO:0090263)	0.82944	COL1A1
							chromatin remodeling (GO:0006338)	0.837454	SOX9
							positive regulation of sequence-specific DNA binding transcription factor activity (GO:0051091)	0.838085	CAMK1D;CLU
							activation of MAPK activity (GO:0000187)	0.839259	THBS1
							cytosolic transport (GO:0016482)	0.841021	MYO1D
							positive regulation of protein serine/threonine kinase activity (GO:0071902)	0.841021	CALM2
							positive regulation of B cell activation (GO:0050871)	0.843212	XBP1
							enzyme linked receptor protein signaling pathway (GO:0007167)	0.84489	NEDD9
							DNA replication (GO:0006260)	0.84489	TBRG1
							tumor necrosis factor-mediated signaling pathway (GO:0033209)	0.851578	TNFRSF11B
							cellular calcium ion homeostasis (GO:0006874)	0.851578	HERPUD1
							G-protein coupled receptor signaling pathway, coupled to cyclic nucleotide second messenger (GO:0007187)	0.856008	GRK5
							vesicle organization (GO:0016050)	0.859085	ANXA8
							negative regulation of response to stimulus (GO:0048585)	0.859085	CLU
							non-canonical Wnt signaling pathway (GO:0035567)	0.859085	FZD8
							endosomal transport (GO:0016197)	0.859085	MYO1D;ANXA8
							positive regulation of mitochondrion organization (GO:0010822)	0.86023	DCN
							positive regulation of NF-kappaB transcription factor activity (GO:0051092)	0.86023	CLU
							protein glycosylation (GO:0006486)	0.8643	SERP1
							protein ubiquitination (GO:0016567)	0.866249	RMND5A;SELENOS;AMFR;WWP2;HIF1A
							Fc-gamma receptor signaling pathway involved in phagocytosis (GO:0038096)	0.869915	MYO1C
							adenylate cyclase-modulating G-protein coupled receptor signaling pathway (GO:0007188)	0.871078	GRK5
							Fc-gamma receptor signaling pathway (GO:0038094)	0.871078	MYO1C
							phagocytosis (GO:0006909)	0.872208	TGM2
							Fc receptor mediated stimulatory signaling pathway (GO:0002431)	0.872208	MYO1C
							positive regulation of transferase activity (GO:0051347)	0.875823	SERINC1
							regulation of signal transduction by p53 class mediator (GO:1901796)	0.877342	NUAK1
							positive regulation of Wnt signaling pathway (GO:0030177)	0.880778	COL1A1
							regulation of immune response (GO:0050776)	0.88819	COL1A1;COL1A2
							protein deubiquitination (GO:0016579)	0.896005	HIF1A;TGFBR1
							positive regulation of intracellular protein transport (GO:0090316)	0.900265	MYO1C
							protein modification by small protein removal (GO:0070646)	0.900265	HIF1A;TGFBR1
							spermatogenesis (GO:0007283)	0.901201	SOX9
							male gamete generation (GO:0048232)	0.902291	SOX9
							MAPK cascade (GO:0000165)	0.918718	CTSH;SOX9
							mitochondrion organization (GO:0007005)	0.919955	PID1
							protein polyubiquitination (GO:0000209)	0.922906	AMFR;WWP2
							cilium assembly (GO:0060271)	0.927117	IFT20;RAB23
							peptide biosynthetic process (GO:0043043)	0.927117	RRBP1
							chemical synaptic transmission (GO:0007268)	0.927253	PMP22;SLC1A4
							protein autophosphorylation (GO:0046777)	0.927268	GRK5
							protein modification by small protein conjugation (GO:0032446)	0.931401	SELENOS;WWP2;HIF1A
							regulation of mitotic cell cycle phase transition (GO:1901990)	0.936036	PID1
							gene expression (GO:0010467)	0.939923	SCX;RRBP1;PTMA
							positive regulation of GTPase activity (GO:0043547)	0.942698	RABGAP1L
							DNA metabolic process (GO:0006259)	0.944803	TBRG1;NT5E
							positive regulation of ERK1 and ERK2 cascade (GO:0070374)	0.949311	ATP6AP1
							regulation of MAPK cascade (GO:0043408)	0.95036	INHBA
							cellular response to DNA damage stimulus (GO:0006974)	0.953094	CRIP1;FOXO1
							viral process (GO:0016032)	0.960959	PPIA
							mitotic cell cycle phase transition (GO:0044772)	0.961034	INHBA
							apoptotic process (GO:0006915)	0.966033	DAP
							translation (GO:0006412)	0.966033	RRBP1
							anterograde trans-synaptic signaling (GO:0098916)	0.969338	PMP22
							positive regulation of MAPK cascade (GO:0043410)	0.984669	ATP6AP1

## Sheet: Sub-cluster2
DEG							GO
gene	avg_log2FC	pct.1	pct.2	p_val_adj	cluster		Term	Adjusted.P.value	Genes
Clic5	3.99057	0.762	0.006	0	2		neutrophil degranulation (GO:0043312)	6.62534e-06	FGL2;SRP14;GNS;RAP1B;NCSTN;CYB5R3;LAMP1;FTH1;PSAP;S100A12;SIRPA;OSTF1;GUSB;CTSD;TXNDC5;CTSA;NME2;ADAM10;RHOA;RAB31;NPC2;CYSTM1;ATP6V0C;CD44;PAFAH1B2;VCL
F13a1	3.8332	0.785	0.009	0	2		neutrophil activation involved in immune response (GO:0002283)	6.62534e-06	FGL2;SRP14;GNS;RAP1B;NCSTN;CYB5R3;LAMP1;FTH1;PSAP;S100A12;SIRPA;OSTF1;GUSB;CTSD;TXNDC5;CTSA;NME2;ADAM10;RHOA;RAB31;NPC2;CYSTM1;ATP6V0C;CD44;PAFAH1B2;VCL
Col22a1	3.26381	0.785	0.006	0	2		neutrophil mediated immunity (GO:0002446)	6.62534e-06	FGL2;SRP14;GNS;RAP1B;NCSTN;CYB5R3;LAMP1;FTH1;PSAP;S100A12;SIRPA;OSTF1;GUSB;CTSD;TXNDC5;CTSA;NME2;ADAM10;RHOA;RAB31;NPC2;CYSTM1;ATP6V0C;CD44;PAFAH1B2;VCL
Rgs5	3.1431	0.61	0.005	9.5803e-262	2		membrane protein ectodomain proteolysis (GO:0006509)	6.00093e-05	PSENEN;NCSTN;DAG1;ADAM10;MYH9;ADAM9
Sparcl1	3.90701	0.965	0.07	4.22074e-256	2		regulation of cell migration (GO:0030334)	0.000309859	CLIC4;ANXA1;CD151;SEMA3C;LMO4;SEMA3A;SERPINE1;ADAM10;SEMA3E;RHOA;DAG1;ENPP2;MYADM;CYP1B1;ITGA6;MAPRE1;VCL;HBEGF
Tspan15	2.41809	0.669	0.023	6.34443e-217	2		ephrin receptor signaling pathway (GO:0048013)	0.000895712	ACTR3;PSENEN;EFNB2;NCSTN;ARPC2;SDC2;ACTB;RHOA;ACTG1
Cpe	2.94187	0.773	0.064	2.71233e-178	2		regulated exocytosis (GO:0045055)	0.0025318	SRGN;APP;RAB31;TMX3;SERPINE1;PSAP;FN1;F13A1;TAGLN2;CALM1;VCL
Itga6	2.05755	0.657	0.041	1.82673e-165	2		membrane protein proteolysis (GO:0033619)	0.0025318	PSENEN;NCSTN;DAG1;ADAM10;MYH9;ADAM9
Megf10	1.59051	0.442	0.011	2.80931e-150	2		platelet degranulation (GO:0002576)	0.00266014	SRGN;APP;TMX3;SERPINE1;PSAP;FN1;F13A1;TAGLN2;CALM1;VCL
Sema3a	2.52076	0.802	0.095	5.69777e-150	2		cell junction assembly (GO:0034329)	0.00424124	ITGA6;TLN2;ACTB;RHOA;VCL;FERMT2;ACTG1
Htra4	2.78173	0.837	0.124	4.10645e-130	2		negative chemotaxis (GO:0050919)	0.0059804	SEMA5A;SEMA3C;SEMA3A;SEMA3E;RHOA
Rgcc	3.4029	0.913	0.22	1.48259e-121	2		negative regulation of axon extension involved in axon guidance (GO:0048843)	0.0074678	SEMA5A;SEMA3C;SEMA3A;SEMA3E
Hbegf	3.70003	0.919	0.222	1.57294e-121	2		granzyme-mediated apoptotic signaling pathway (GO:0008626)	0.00777905	SRGN;LAMP1;BNIP3
Chst2	1.88559	0.541	0.043	2.97525e-117	2		negative regulation of axon guidance (GO:1902668)	0.0109098	SEMA5A;SEMA3C;SEMA3A;SEMA3E
Ednrb	1.12072	0.256	0	1.50486e-116	2		positive regulation of cell migration (GO:0030335)	0.0112628	CD151;SEMA3C;SEMA3A;FN1;ENPP2;MYADM;ADAM10;ITGA6;SEMA3E;PFN1;MAPRE1;HBEGF
Sox5	1.95554	0.692	0.09	8.91145e-115	2		extracellular matrix organization (GO:0030198)	0.0147453	APP;CAPNS1;CTSK;SERPINE1;DAG1;FN1;CYP1B1;ADAM10;ITGA6;MATN4;CD44;FBLN5
Cyp1b1	2.4739	0.849	0.175	3.80365e-107	2		glycosaminoglycan catabolic process (GO:0006027)	0.0172336	SDC2;HEXA;SDC3;GUSB;GNS;CD44
Tmem196	1.01161	0.262	0.002	1.3061e-105	2		protein maturation (GO:0051604)	0.0206007	PSENEN;SRGN;TSPAN15;NCSTN;CPD;CPE;PCSK6
Pla1a	2.31418	0.599	0.069	3.43983e-105	2		homotypic cell-cell adhesion (GO:0034109)	0.0214426	MEGF10;MYH9;ACTB;VCL;ACTG1
Efnb2	1.72599	0.599	0.066	5.46076e-105	2		glycosaminoglycan metabolic process (GO:0030203)	0.0230815	SDC2;HEXA;SDC3;XYLT1;GUSB;GNS
Prg4	4.69141	1	0.611	5.7007e-98	2		negative regulation of cytokine secretion (GO:0050710)	0.0230815	SRGN;ANXA1;RGCC;ANXA4;FN1
Matn4	1.28924	0.372	0.019	6.45093e-98	2		regulation of axon extension involved in axon guidance (GO:0048841)	0.0230815	SEMA5A;SEMA3C;SEMA3A;SEMA3E
Sema5a	1.2126	0.36	0.018	1.21336e-93	2		negative regulation of axon extension (GO:0030517)	0.0230815	SEMA5A;SEMA3C;SEMA3A;SEMA3E
Pcsk6	2.37604	0.936	0.304	1.68003e-89	2		negative regulation of cell adhesion (GO:0007162)	0.0274334	SEMA5A;CD164;SERPINE1;CYP1B1;ADAM10;RHOA
Fn1	2.41674	1	0.939	3.44755e-83	2		Notch receptor processing, ligand-dependent (GO:0035333)	0.0523817	PSENEN;NCSTN;ADAM10
Cystm1	1.39012	0.372	0.026	1.19468e-82	2		regulation of autophagy (GO:0010506)	0.0523817	CTSA;PRKAB2;ATP6V0B;CAPNS1;PLK2;CTSK;BNIP3;PSAP;ATP6V0C;SNX5
Ccn2	2.55121	0.901	0.317	2.28893e-77	2		negative regulation of cellular process (GO:0048523)	0.0523817	SEMA5A;APP;CD164;NDUFA13;CAV1;BNIP3;ADAM10;EMP3;NME1;FAM129B;DCBLD2;RGCC;FTH1;CYP1B1;MYH9;TMBIM6;PDE8A;SOX4
Rspo2	2.2308	0.459	0.053	1.00041e-76	2		epiboly involved in wound healing (GO:0090505)	0.0603424	CD151;RHOA;CD44
Aldh1a3	1.50893	0.506	0.064	6.72885e-75	2		autonomic nervous system development (GO:0048483)	0.0706779	EDNRB;SEMA3A;SOX4
Tln2	1.67762	0.802	0.221	2.4928e-72	2		positive regulation of cell motility (GO:2000147)	0.0706779	CD151;SEMA3C;SEMA3A;MYADM;ADAM10;ITGA6;SEMA3E;MAPRE1;HBEGF
Prune2	1.12543	0.337	0.028	6.48603e-67	2		aminoglycan catabolic process (GO:0006026)	0.0706779	SDC2;SDC3;GUSB;GNS
Calcrl	1.40463	0.384	0.04	2.79866e-65	2		platelet aggregation (GO:0070527)	0.072701	MYH9;ACTB;VCL;ACTG1
Sdc2	1.91657	0.953	0.586	2.36837e-61	2		positive regulation of catalytic activity (GO:0043085)	0.072701	PSENEN;NCSTN;YWHAB;CAV1
Gprc5a	1.24842	0.459	0.065	2.43364e-61	2		Notch receptor processing (GO:0007220)	0.072701	PSENEN;NCSTN;ADAM10
Dnase2a	0.746184	0.291	0.021	5.29165e-61	2		hyaluronan catabolic process (GO:0030214)	0.072701	HEXA;GUSB;CD44
Mfap3l	1.01966	0.343	0.037	2.06406e-55	2		regulation of macroautophagy (GO:0016241)	0.0737763	PRKAB2;ATP6V0B;CAPNS1;BNIP3;ATP6V0C;SNX5;PAFAH1B2
Gnpnat1	1.57374	0.773	0.255	6.05538e-55	2		regulation of wound healing (GO:0061041)	0.0737763	ANXA1;CAV1;SERPINE1;HBEGF
Zfp385b	1.02061	0.355	0.049	5.66399e-46	2		integrin-mediated signaling pathway (GO:0007229)	0.0737763	NME2;ADAM10;MYH9;ADAM9;FERMT2
Malat1	0.717307	1	0.999	1.23711e-44	2		negative regulation of apoptotic process (GO:0043066)	0.0872053	ANXA1;PLK2;ANXA4;ZFAND6;CAV1;BNIP3;NME2;FAM129B;PRDX2;CCND2;CFL1;BAG1;TMBIM6;RETREG1;CD44;TXNDC5
Ccdc3	1.43921	0.855	0.358	4.36533e-43	2		actin cytoskeleton reorganization (GO:0031532)	0.0874795	PTPN1;ANXA1;MYH9;ATP2C1;RHOA
Sash1	1.32788	0.913	0.504	7.47223e-42	2		negative regulation of programmed cell death (GO:0043069)	0.108798	ANXA1;PLK2;ANXA4;ZFAND6;BNIP3;NME2;FAM129B;PRDX2;CCND2;CFL1;BAG1;TMBIM6;CD44;TXNDC5
Hipk2	0.925611	0.326	0.047	2.99729e-41	2		positive regulation of protein modification process (GO:0031401)	0.108798	APP;CCND2;NPTN;FAM129A;PPP2R5A;CAMK1;CALM1;PDE8A
Scara3	1.36713	0.936	0.589	1.34402e-38	2		positive regulation of I-kappaB kinase/NF-kappaB signaling (GO:0043123)	0.108798	APP;PLK2;SHISA5;S100A13;S100A12;UBE2V1;ATP2C1;RHOA
Adamts16	0.831326	0.256	0.028	1.3611e-38	2		wound healing, spreading of cells (GO:0044319)	0.110315	CD151;RHOA;CD44
Ugp2	1.46439	0.878	0.477	1.20498e-37	2		positive regulation of T cell migration (GO:2000406)	0.110315	APP;ADAM10;RHOA
Fgl2	2.10437	0.767	0.37	4.17129e-37	2		negative regulation of protein binding (GO:0032091)	0.114278	CAV1;TMBIM6;CAMK1;MAPRE1;ACTB
App	1.14492	0.948	0.643	7.13988e-37	2		hyaluronan metabolic process (GO:0030212)	0.119912	HEXA;GUSB;CD44
Creb5	1.17194	0.86	0.411	2.4607e-36	2		glycosaminoglycan biosynthetic process (GO:0006024)	0.119912	SDC2;SDC3;HEXA;CHST15;XYLT1;CHST2
Zeb2	1.21719	0.773	0.325	8.21358e-35	2		proteolysis (GO:0006508)	0.126981	CTSA;PSENEN;SRGN;NCSTN;CPQ;CTSK;CPD;CPE;TPP1;PCSK6;CTSD
Fbln5	1.13463	0.616	0.199	2.86436e-34	2		protein processing (GO:0016485)	0.126981	PSENEN;SRGN;NCSTN;CPD;CPE;PCSK6
Sdc3	0.8489	0.349	0.064	2.62509e-33	2		negative regulation of protein polymerization (GO:0032272)	0.128728	MYADM;PFN1;MAPRE1
Elmo1	1.09393	0.453	0.119	5.73104e-31	2		negative regulation of interleukin-8 secretion (GO:2000483)	0.135375	ANXA1;ANXA4
Metrnl	1.08331	0.605	0.202	1.61561e-29	2		negative regulation of cell adhesion mediated by integrin (GO:0033629)	0.135375	SERPINE1;CYP1B1
Pde1a	0.728062	0.297	0.051	2.59357e-29	2		modification by symbiont of host morphology or physiology (GO:0044003)	0.135375	DAG1;HIPK2
Fermt2	1.14605	0.849	0.449	7.3812e-29	2		regulation of angiogenesis (GO:0045765)	0.139952	SEMA5A;RGCC;SERPINE1;CYP1B1;SEMA3E;SASH1;FAM129B;HIPK2
Epb41l1	0.842462	0.407	0.096	8.98842e-29	2		aminoglycan biosynthetic process (GO:0006023)	0.145712	SDC2;HEXA;SDC3;XYLT1
S100a6	0.94773	0.994	0.943	5.72037e-28	2		membrane protein intracellular domain proteolysis (GO:0031293)	0.15572	PSENEN;NCSTN;ADAM10
Foxo1	1.25727	0.698	0.324	7.94312e-28	2		positive regulation of extracellular matrix assembly (GO:1901203)	0.15572	RGCC;DAG1
Itih5	1.21181	0.814	0.458	1.09165e-26	2		integrin activation (GO:0033622)	0.15572	FN1;FERMT2
Cux1	0.879745	0.424	0.113	1.33489e-26	2		insulin metabolic process (GO:1901142)	0.15572	CPD;CPE
Lifr	1.37211	0.477	0.144	1.75812e-26	2		amyloid precursor protein catabolic process (GO:0042987)	0.15572	PSENEN;NCSTN
Fam49a	0.978877	0.419	0.109	2.08923e-26	2		monocyte activation (GO:0042117)	0.15572	ADAM9;ADAM10
Errfi1	1.27799	0.884	0.564	7.77602e-26	2		extracellular matrix disassembly (GO:0022617)	0.156542	CAPNS1;CTSK;FN1;ADAM10;CD44
Srgn	0.748359	0.419	0.107	1.41633e-25	2		regulation of protein binding (GO:0043393)	0.156542	APP;CAV1;TMBIM6;CAMK1;ACTB;HIPK2
Cp	1.16258	0.494	0.154	1.65459e-25	2		apoptotic cell clearance (GO:0043277)	0.178197	TMX3;MEGF10;TXNDC5
Medag	1.11779	0.907	0.644	7.37996e-25	2		positive regulation of wound healing (GO:0090303)	0.178197	ANXA1;SERPINE1;HBEGF
Tgm2	1.0317	0.558	0.201	1.47205e-23	2		negative regulation of vascular endothelial growth factor receptor signaling pathway (GO:0030948)	0.178197	PTPN1;FAM129B
Cdh13	1.12529	0.75	0.378	5.18329e-23	2		regulation of cell communication by electrical coupling involved in cardiac conduction (GO:1901844)	0.178197	CAV1;CALM1
Insig2	0.871594	0.628	0.247	6.78556e-23	2		cytoskeletal anchoring at plasma membrane (GO:0007016)	0.178197	EPB41L3;DAG1
Has1	1.09947	0.855	0.511	2.31745e-22	2		regulation of apoptotic process (GO:0042981)	0.191334	PSENEN;ANXA1;PLK2;ANXA4;ZFAND6;BNIP3;NME2;NME1;FAM129B;PRDX2;NCSTN;CCND2;CFL1;BAG1;MAP3K20;CYP1B1;ITGA6;TMBIM6;SOX4;CD44;TXNDC5
S100a1	0.86547	0.442	0.133	9.6284e-22	2		positive regulation of supramolecular fiber organization (GO:1902905)	0.191334	SEMA5A;APP;SLAIN2;PFN1;MAPRE1
Cd151	0.995637	0.605	0.261	5.62935e-20	2		regulation of neuron projection development (GO:0010975)	0.192871	SCARB2;EFNB2;SEMA3A;NPTN;CAMK1;SCN1B
Dcbld2	0.880133	0.541	0.203	6.74e-20	2		hydrogen ion transmembrane transport (GO:1902600)	0.192871	COX8A;ATP6V0B;ATP6V0C
Ltbp3	0.921739	0.744	0.391	1.83486e-19	2		carboxylic acid catabolic process (GO:0046395)	0.192871	HEXA;GUSB;CD44
Limch1	0.788929	0.413	0.125	2.03752e-19	2		neural crest cell migration (GO:0001755)	0.192871	SEMA3C;SEMA3A;SEMA3E
Calm1	1.02489	0.988	0.868	3.00478e-19	2		Notch signaling pathway (GO:0007219)	0.197716	PSENEN;NCSTN;ADAM10;PBX1
Hist1h2bc	0.845914	0.436	0.148	3.8207e-18	2		Rap protein signal transduction (GO:0032486)	0.197716	RAP1B;PLK2
Ildr2	0.757261	0.453	0.15	6.5392e-18	2		protein localization to membrane (GO:0072657)	0.198799	TSPAN15;CAV1;EPB41L3;MYADM;MYO5A;CPE;FERMT2
Gusb	0.608777	0.331	0.088	6.63089e-18	2		semaphorin-plexin signaling pathway (GO:0071526)	0.198799	SEMA3C;SEMA3A;SEMA3E
Enpp2	1.30929	0.5	0.204	4.57095e-17	2		striated muscle tissue development (GO:0014706)	0.198799	IGSF8;CAV1;NDUFV2
Gpr153	0.643061	0.302	0.079	8.96918e-17	2		organonitrogen compound catabolic process (GO:1901565)	0.199517	CPQ;ENPP2;TPP1;CTSD
Ninj1	0.75914	0.337	0.098	9.01866e-17	2		positive regulation of multicellular organismal process (GO:0051240)	0.200255	RGCC;SERPINE1;NME2;ENPP2;PFN1;METRNL;SOX5;FAM129B
Txndc5	0.785248	0.709	0.372	1.08839e-16	2		negative regulation of endothelial cell proliferation (GO:0001937)	0.200255	RGCC;CAV1;ATP5A1
Cpd	0.937024	0.634	0.325	2.93785e-16	2		regulation of cell adhesion mediated by integrin (GO:0033628)	0.200255	SERPINE1;CYP1B1;ADAM9
Crip1	0.881924	0.942	0.795	6.87498e-16	2		aminoglycan metabolic process (GO:0006022)	0.200255	SDC2;SDC3;XYLT1
Colec12	0.786691	0.86	0.613	1.18935e-15	2		regulation of I-kappaB kinase/NF-kappaB signaling (GO:0043122)	0.200255	PLK2;ZFAND6;S100A13;SHISA5;S100A12;UBE2V1;ATP2C1;RHOA
Pbx1	0.819711	0.517	0.215	1.26639e-15	2		cell-matrix adhesion (GO:0007160)	0.200255	ADAM9;CD44;VCL;FBLN5;FERMT2
Bicd2	0.866417	0.552	0.243	1.95797e-15	2		regulation of lamellipodium morphogenesis (GO:2000392)	0.200255	ENPP2;CD44
H2-D1	0.817607	0.913	0.699	3.23989e-15	2		regulation of long-term neuronal synaptic plasticity (GO:0048169)	0.200255	APP;NPTN
Cd44	0.927342	0.808	0.499	4.88403e-15	2		cell-substrate junction assembly (GO:0007044)	0.200255	CD151;ITGA6
Actg1	0.693716	0.994	0.906	6.30602e-15	2		retinal metabolic process (GO:0042574)	0.200255	ALDH1A3;CYP1B1
Ntn4	0.733068	0.39	0.132	1.09915e-14	2		hemidesmosome assembly (GO:0031581)	0.200255	CD151;ITGA6
Hexa	0.898308	0.564	0.271	1.58402e-14	2		lipid transport (GO:0006869)	0.200255	SCP2;CHKA;NPC2;CAV1;PSAP
Npc2	0.811678	0.779	0.489	2.83963e-14	2		regulation of protein tyrosine kinase activity (GO:0061097)	0.200255	APP;PTPN1;CAV1
Scarb2	0.656517	0.535	0.218	3.97315e-14	2		proton transport (GO:0015992)	0.200255	COX8A;ATP6V0B;ATP6V0C
Zfand6	0.710455	0.494	0.207	6.18577e-14	2		negative regulation of receptor activity (GO:2000272)	0.211302	GPRC5A;CAV1;CALM1
Pakap.1	0.722301	0.39	0.141	7.91055e-14	2		phagosome maturation (GO:0090382)	0.211302	ATP6V0B;RAB31;ATP6V0C
Igsf8	0.635203	0.291	0.083	1.00563e-13	2		mitochondrial transmembrane transport (GO:1990542)	0.211302	NDUFA13;PRKAB2;MCUB
Cpq	0.829408	0.721	0.462	1.05836e-13	2		positive regulation of cardiocyte differentiation (GO:1905209)	0.214796	EFNB2;SEMA3C
Lamp1	0.6921	0.901	0.74	1.34391e-13	2		regulation of cell communication by electrical coupling (GO:0010649)	0.214796	CAV1;CALM1
Galnt2	0.733088	0.477	0.189	1.6352e-13	2		keratan sulfate catabolic process (GO:0042340)	0.214796	HEXA;GNS
Mcub	0.716376	0.401	0.149	1.78797e-13	2		microtubule anchoring (GO:0034453)	0.214796	DAG1;BICD2
Nme1	0.710451	0.483	0.2	6.01582e-13	2		transmembrane receptor protein tyrosine kinase signaling pathway (GO:0007169)	0.220975	PSENEN;EFNB2;ACTR3;NCSTN;ATP6V0B;ARPC2;SDC2;ELMO1;ATP6V0C;ACTB;RHOA;ACTG1
Pbxip1	0.730466	0.506	0.215	9.26383e-13	2		negative regulation of protein modification process (GO:0031400)	0.225221	YWHAB;DNAJC10;MYADM;FAM129A
Lgals3	0.693194	0.785	0.445	1.18581e-12	2		positive regulation of cell projection organization (GO:0031346)	0.225221	SCARB2;NPTN;CAMK1;SCN1B
Cemip2	0.701993	0.267	0.078	1.56064e-12	2		positive regulation of neuron projection development (GO:0010976)	0.225221	SCARB2;NPTN;CAMK1;SCN1B;RHOA
Serpinb6a	0.627942	0.959	0.783	1.90554e-12	2		negative regulation of cell motility (GO:2000146)	0.225221	CLIC4;SERPINE1;DAG1;CYP1B1;VCL
Actb	0.553676	0.977	0.936	1.96236e-12	2		keratan sulfate metabolic process (GO:0042339)	0.225221	HEXA;GNS;CHST2
Pon2	0.638551	0.459	0.181	2.44871e-12	2		phagocytosis (GO:0006909)	0.226362	SCARB2;TMX3;ANXA1;ELMO1;MYH9;TXNDC5
Col4a1	0.778732	0.762	0.45	2.61781e-12	2		positive regulation of neuron differentiation (GO:0045666)	0.226362	SCARB2;NPTN;CAMK1;SCN1B;RHOA
Cd164	0.827939	0.82	0.637	5.09119e-12	2		cellular response to exogenous dsRNA (GO:0071360)	0.226362	COLEC12;CAV1
Capg	0.744713	0.698	0.393	5.57655e-12	2		amyloid precursor protein metabolic process (GO:0042982)	0.226362	PSENEN;NCSTN
Gfpt2	0.790253	0.797	0.553	8.19596e-12	2		regulation of heart rate by cardiac conduction (GO:0086091)	0.226362	CACNA2D1;CAV1;SCN1B
Barx1	0.652678	0.355	0.125	1.2236e-11	2		regulation of endothelial cell apoptotic process (GO:2000351)	0.226362	SEMA5A;RGCC;SERPINE1
Ell2	0.906287	0.39	0.158	1.22732e-11	2		endothelial cell migration (GO:0043542)	0.226362	CYP1B1;MYH9;RHOA
S100a16	0.715257	0.558	0.273	1.80717e-11	2		neural crest cell development (GO:0014032)	0.226362	SEMA3C;SEMA3A;SEMA3E
Igfbp5	0.937099	0.872	0.631	2.03792e-11	2		regulation of lipase activity (GO:0060191)	0.247017	PCSK6;RHOA
Ptpn1	0.537625	0.273	0.083	4.08304e-11	2		amyloid-beta metabolic process (GO:0050435)	0.247017	PSENEN;NCSTN
Serpine1	0.789218	0.378	0.143	4.21558e-11	2		regulation of ventricular cardiac muscle cell membrane repolarization (GO:0060307)	0.247017	CACNA2D1;SCN1B
Slc7a2	0.751079	0.302	0.101	5.09322e-11	2		regulation of fatty acid metabolic process (GO:0019217)	0.247017	PRKAB2;CAV1
Ctsb	0.569657	0.959	0.798	8.46663e-11	2		positive regulation of angiogenesis (GO:0045766)	0.252963	SEMA5A;SERPINE1;CYP1B1;SASH1;HIPK2
Retreg1	0.61342	0.291	0.095	1.00182e-10	2		positive regulation of vasculature development (GO:1904018)	0.260433	SEMA5A;SERPINE1;CYP1B1;SASH1;HIPK2
Anxa4	0.727525	0.634	0.374	1.26455e-10	2		negative regulation of angiogenesis (GO:0016525)	0.263983	RGCC;SERPINE1;SEMA3E;FAM129B
Ugdh	0.464964	0.895	0.648	1.36454e-10	2		positive regulation of response to wounding (GO:1903036)	0.265858	ANXA1;HBEGF
Adam10	0.733052	0.57	0.287	1.39948e-10	2		intracellular lipid transport (GO:0032365)	0.265858	PRKAB2;NPC2
Lpgat1	0.663997	0.523	0.245	1.45408e-10	2		positive regulation of NF-kappaB import into nucleus (GO:0042346)	0.265858	APP;RHOA
Vcl	0.809191	0.61	0.359	1.85954e-10	2		positive regulation of syncytium formation by plasma membrane fusion (GO:0060143)	0.265858	ADAM9;CAMK1
Pde8a	0.629018	0.436	0.187	1.93808e-10	2		vascular endothelial growth factor receptor signaling pathway (GO:0048010)	0.265858	ELMO1;ACTB;RHOA;ACTG1
S100a13	0.740451	0.68	0.385	1.96648e-10	2		regulation of response to external stimulus (GO:0032101)	0.274118	SCARB2;EFNB2;ANXA1;CAV1;CALM1
Tnfaip2	0.702433	0.395	0.164	2.06478e-10	2		actomyosin structure organization (GO:0031032)	0.274118	EPB41L1;EPB41L3;MYH9;RHOA
Col4a2	0.75807	0.645	0.362	2.86929e-10	2		positive regulation of cell proliferation (GO:0008284)	0.277953	EFNB2;CCND2;CAPNS1;FN1;NME2;S100A6;ADAM10;LIFR;NAP1L1;SOX4;NME1;HBEGF
Mrc2	0.755438	0.547	0.29	5.65668e-10	2		regulation of protein dephosphorylation (GO:0035304)	0.277953	YWHAB;PPP2R5A;CALM1
Usp53	0.772338	0.372	0.155	9.3265e-10	2		ameboidal-type cell migration (GO:0001667)	0.277953	SEMA3C;SEMA3A;SEMA3E
Raph1	0.684872	0.593	0.315	1.06124e-09	2		C21-steroid hormone biosynthetic process (GO:0006700)	0.277953	STARD3NL;TSPO
Tmem100	0.689502	0.564	0.287	1.57465e-09	2		cellular response to dsRNA (GO:0071359)	0.277953	COLEC12;CAV1
Ctsd	0.68598	0.826	0.549	1.73369e-09	2		sympathetic nervous system development (GO:0048485)	0.277953	SEMA3A;SOX4
Sema3c	0.650591	0.779	0.511	1.81895e-09	2		neuron apoptotic process (GO:0051402)	0.277953	APP;BNIP3
Chka	0.911028	0.541	0.286	2.44653e-09	2		regulation of membrane repolarization (GO:0060306)	0.277953	CACNA2D1;CAV1
Atp6v1e1	0.573547	0.506	0.24	5.83586e-09	2		regulation of cell proliferation (GO:0042127)	0.2785	APP;CD164;FN1;ADAM10;LIFR;NAP1L1;EMP3;RHOA;NME1;FAM129B;EFNB2;CCND2;RGCC;CAPNS1;FTH1;CYP1B1;SOX4;HBEGF
Cacna2d1	0.738361	0.5	0.254	6.79271e-09	2		cellular response to peptide (GO:1901653)	0.283196	APP;CACNA2D1;CAV1
Actr3	0.620814	0.733	0.472	7.99957e-09	2		positive regulation of epithelial cell migration (GO:0010634)	0.288857	ENPP2;ADAM9;PFN1;SASH1
Tspo	0.68984	0.686	0.412	8.76092e-09	2		retinoid metabolic process (GO:0001523)	0.292954	ALDH1A3;SDC2;SDC3;CYP1B1
Ctsa	0.55885	0.541	0.259	9.17051e-09	2		positive regulation of lymphocyte migration (GO:2000403)	0.292954	APP;RHOA
Rgmb	0.716024	0.366	0.158	9.18186e-09	2		cardiac muscle cell contraction (GO:0086003)	0.292954	CACNA2D1;SCN1B
Cav1	0.681055	0.651	0.399	1.36089e-08	2		negative regulation of interleukin-8 production (GO:0032717)	0.292954	ANXA1;ANXA4
Gpx1	0.817529	0.93	0.817	1.42548e-08	2		regulation of T cell migration (GO:2000404)	0.292954	APP;RHOA
Inhba	1.29272	0.331	0.139	1.62458e-08	2		membrane depolarization during cardiac muscle cell action potential (GO:0086012)	0.292954	CACNA2D1;SCN1B
Vwa8	0.505997	0.25	0.083	1.91801e-08	2		positive regulation of developmental process (GO:0051094)	0.294469	BNIP3;ENPP2;CAMK1;SOX5;FAM129B
Tpp1	0.463049	0.308	0.113	2.17612e-08	2		positive regulation of JNK cascade (GO:0046330)	0.297704	APP;SEMA3A;SASH1;HIPK2
Pfdn1	0.586919	0.291	0.106	2.19259e-08	2		substantia nigra development (GO:0021762)	0.298629	CALM1;ACTB;RHOA
B2m	0.843237	0.907	0.845	2.20465e-08	2		sprouting angiogenesis (GO:0002040)	0.301846	SEMA5A;EFNB2;SEMA3E
Dst	0.642756	0.913	0.733	4.33968e-08	2		regulation of dendrite morphogenesis (GO:0048814)	0.301846	CUX1;SDC2;CFL1
Ccnd2	0.63995	0.651	0.403	6.78833e-08	2		positive regulation of actin filament bundle assembly (GO:0032233)	0.301846	RGCC;PFN1;RHOA
Gng5	0.562075	0.419	0.191	7.64249e-08	2		regulation of lipopolysaccharide-mediated signaling pathway (GO:0031664)	0.301846	SCARB2;SASH1
Cd55	0.69965	0.634	0.352	8.5699e-08	2		negative regulation of RNA splicing (GO:0033119)	0.301846	TMBIM6;PTBP3
Prkab2	0.603374	0.25	0.087	9.8334e-08	2		modulation by virus of host morphology or physiology (GO:0019048)	0.301846	DAG1;HIPK2
Chst15	0.525336	0.273	0.101	1.04812e-07	2		regulation of cardiac muscle cell membrane repolarization (GO:0099623)	0.301846	CACNA2D1;SCN1B
Usp24	0.703144	0.535	0.299	1.13097e-07	2		blood vessel endothelial cell migration (GO:0043534)	0.301846	EFNB2;MYH9
Galnt1	0.780921	0.535	0.3	1.24811e-07	2		regulation of peptidase activity (GO:0052547)	0.301846	NDUFA13;CAV1
Fam129a	0.847392	0.605	0.362	1.27592e-07	2		protein localization to cell periphery (GO:1990778)	0.307707	TSPAN15;CAV1;EPB41L3;MYADM;MYO5A
Myh9	0.668875	0.628	0.367	2.36993e-07	2		regulation of endothelial cell proliferation (GO:0001936)	0.307707	SEMA5A;RGCC;CAV1;ATP5A1
Ptbp3	0.635183	0.506	0.261	2.3807e-07	2		response to calcium ion (GO:0051592)	0.307707	CLIC4;CAV1;ADAM9;CALM1
Gm17455	0.552796	0.25	0.087	2.43131e-07	2		cell-cell junction assembly (GO:0007043)	0.307707	EPB41L3;TLN2;RHOA;VCL
Bnip3	0.557786	0.297	0.117	3.09594e-07	2		positive regulation of protein serine/threonine kinase activity (GO:0071902)	0.312289	CCND2;S100A12;CAMK1;CALM1;RHOA
Timp1	0.497141	0.395	0.174	3.1674e-07	2		positive regulation of stress-activated MAPK cascade (GO:0032874)	0.314527	APP;SEMA3A;SASH1;HIPK2
Vim	0.395514	0.994	0.994	3.18253e-07	2		endothelial cell development (GO:0001885)	0.314527	RAP1B;MYADM
Chchd2	0.532211	0.82	0.616	5.15714e-07	2		regulation of heterotypic cell-cell adhesion (GO:0034114)	0.314527	MYADM;CD44
Plk2	0.576727	0.273	0.103	6.32238e-07	2		nucleotide-sugar biosynthetic process (GO:0009226)	0.314527	UGP2;GNPNAT1
Fbln7	0.278602	0.57	0.273	6.67379e-07	2		regulation of fibroblast proliferation (GO:0048145)	0.314527	FTH1;FN1;S100A6
Sugt1	0.485526	0.407	0.186	9.53959e-07	2		positive regulation of binding (GO:0051099)	0.31918	APP;CAV1;NME1;HIPK2
Prdx2	0.483224	0.535	0.277	9.66387e-07	2		peptide cross-linking (GO:0018149)	0.323522	ANXA1;FN1;F13A1
Pdlim1	0.63125	0.535	0.295	9.68919e-07	2		negative regulation of cell migration (GO:0030336)	0.323522	CLIC4;SERPINE1;DAG1;CYP1B1;VCL
Tmem65	0.575033	0.587	0.331	9.77311e-07	2		DNA damage response, signal transduction by p53 class mediator (GO:0030330)	0.323522	RGCC;PLK2;SOX4;HIPK2
Cfl1	0.541524	0.837	0.654	1.93335e-06	2		negative regulation of binding (GO:0051100)	0.323522	CAV1;TMBIM6;CAMK1;ACTB
Higd1a	0.641552	0.448	0.226	2.66125e-06	2		positive regulation of phosphorylation (GO:0042327)	0.323522	APP;CCND2;LMO4;FAM129A;NPTN;ITGA6;PDE8A
Plekha1	0.59917	0.39	0.182	2.82041e-06	2		vacuolar acidification (GO:0007035)	0.323522	ATP6V0B;ATP6V0C
Fcgrt	0.631371	0.651	0.408	3.55667e-06	2		response to progesterone (GO:0032570)	0.323522	CAV1;ABHD2
Ncstn	0.505702	0.349	0.156	5.8717e-06	2		Arp2/3 complex-mediated actin nucleation (GO:0034314)	0.323522	ACTR3;ARPC2
Psip1	0.445764	0.331	0.141	7.68236e-06	2		glial cell development (GO:0021782)	0.323522	APP;SOX4
Plcb3	0.45456	0.25	0.095	1.6964e-05	2		organelle disassembly (GO:1903008)	0.323522	KLC1;RETREG1
Itm2b	0.359588	0.988	0.973	1.74673e-05	2		positive regulation of peptidyl-serine phosphorylation (GO:0033138)	0.323522	APP;CAV1;CAMK1;CD44
Axl	0.490519	0.762	0.564	1.92477e-05	2		mitochondrial ATP synthesis coupled electron transport (GO:0042775)	0.333565	COX8A;NDUFA13;COX5B;NDUFV2
Reep3	0.517623	0.733	0.489	2.63405e-05	2		positive regulation of leukocyte cell-cell adhesion (GO:1903039)	0.333565	SIRPA;CD44
Dpysl2	0.467073	0.837	0.65	2.63623e-05	2		regulation of ruffle assembly (GO:1900027)	0.333565	CAV1;PFN1
Nptn	0.465226	0.686	0.436	2.63882e-05	2		mitochondrial electron transport, cytochrome c to oxygen (GO:0006123)	0.333565	COX8A;COX5B
Ebf1	0.559033	0.663	0.437	3.31325e-05	2		sterol transport (GO:0015918)	0.333565	NPC2;CAV1
Scp2	0.503108	0.535	0.3	3.70993e-05	2		positive regulation of lamellipodium organization (GO:1902745)	0.333565	ARPC2;ENPP2
Anxa1	0.589718	0.942	0.903	3.93629e-05	2		protein O-linked glycosylation via threonine (GO:0018243)	0.333565	GALNT2;GALNT1
Colgalt2	0.496776	0.279	0.117	4.08431e-05	2		establishment of endothelial barrier (GO:0061028)	0.333565	RAP1B;MYADM
Epb41l3	0.491214	0.308	0.135	4.29763e-05	2		negative regulation of protein tyrosine kinase activity (GO:0061099)	0.333565	GPRC5A;CAV1
Klc1	0.569794	0.523	0.306	5.32144e-05	2		mitochondrial ATP synthesis coupled proton transport (GO:0042776)	0.333565	ATP5A1;COX5B
Cspg4	0.625581	0.494	0.282	6.02846e-05	2		long-term synaptic potentiation (GO:0060291)	0.333565	PLK2;NPTN
Fam129b	0.385912	0.331	0.149	7.00996e-05	2		regulation of protein phosphorylation (GO:0001932)	0.334032	APP;CCND2;DNAJC10;FN1;FAM129A;MYADM;NPTN;PDE8A
Rab31	0.45239	0.314	0.14	8.15272e-05	2		regulation of peptidyl-serine phosphorylation (GO:0033135)	0.334032	APP;CAV1;CAMK1;CD44
Nme2	0.506946	0.82	0.654	9.32604e-05	2		negative regulation of protein ubiquitination (GO:0031397)	0.334032	CAV1;SOX4;HIPK2
Tgfbr1	0.554343	0.564	0.351	0.000117351	2		receptor internalization (GO:0031623)	0.334032	RAB31;CALCRL;CAV1
Fxyd5	0.431657	0.529	0.295	0.000144673	2		non-canonical Wnt signaling pathway (GO:0035567)	0.334032	PSMD8;PLCB3;PFN1;CALM1;RHOA
Emp3	0.436275	0.808	0.622	0.000162313	2		organic substance transport (GO:0071702)	0.334032	SCP2;CHKA;CAV1;PSAP
Sox4	0.423859	0.279	0.118	0.000166359	2		negative regulation of neuron projection development (GO:0010977)	0.334032	EFNB2;SEMA3A;RHOA
Fth1	0.390544	1	0.992	0.00018087	2		regulation of calcium ion transport into cytosol (GO:0010522)	0.334032	CAV1;TMBIM6
Arpc2	0.542214	0.581	0.381	0.000182217	2		regulation of vascular endothelial growth factor receptor signaling pathway (GO:0030947)	0.334032	PTPN1;FAM129B
Scn1b	0.441345	0.256	0.108	0.000196088	2		regulation of DNA biosynthetic process (GO:2000278)	0.334032	RGCC;FAM129B
Plekha3	0.398816	0.256	0.104	0.000207188	2		negative regulation of actin filament polymerization (GO:0030837)	0.334032	MYADM;PFN1
Slain2	0.420231	0.419	0.214	0.00022905	2		cytosolic calcium ion transport (GO:0060401)	0.334032	CACNA2D1;MCUB
Xylt1	0.529982	0.32	0.153	0.00026126	2		protein localization to cell surface (GO:0034394)	0.334032	FBLN5;VCL
Adam9	0.535617	0.535	0.331	0.000269295	2		protein O-linked glycosylation via serine (GO:0018242)	0.334032	GALNT2;GALNT1
Epdr1	0.493716	0.576	0.335	0.00029167	2		C21-steroid hormone metabolic process (GO:0008207)	0.334032	STARD3NL;TSPO
Npdc1	0.50299	0.517	0.307	0.000321416	2		digestive system development (GO:0055123)	0.334032	ITGA6;BARX1
Srp14	0.406214	0.494	0.267	0.000363121	2		positive regulation of hydrolase activity (GO:0051345)	0.334032	NDUFA13;DNAJC10;ITGA6;PFN1;CALM1;RHOA
Dnajc10	0.415916	0.558	0.344	0.000379911	2		divalent metal ion transport (GO:0070838)	0.334032	CALCRL;CACNA2D1;CAV1;ATP2C1
Sirpa	0.439666	0.401	0.209	0.000387356	2		peptidyl-threonine modification (GO:0018210)	0.343493	GALNT2;GALNT1;CAMK1;HIPK2
Ftl1	0.354408	0.977	0.886	0.000418533	2		protein localization to plasma membrane (GO:0072659)	0.343493	TSPAN15;RAB31;EPB41L3;MYADM;MYO5A
Cox20	0.365464	0.262	0.11	0.000428137	2		regulation of interleukin-8 secretion (GO:2000482)	0.352223	ANXA1;ANXA4
Dag1	0.486628	0.68	0.446	0.000542924	2		regulation of monooxygenase activity (GO:0032768)	0.352223	CAV1;CALM1
Cox8a	0.482749	0.587	0.364	0.000552441	2		cellular response to amyloid-beta (GO:1904646)	0.352223	APP;CACNA2D1
Crip2	0.468742	0.797	0.6	0.000572508	2		axonogenesis (GO:0007409)	0.359836	EFNB2;APP;SEMA3C;SEMA3A;S100A6;SCN1B;FAM129B
Cyb5r3	0.571393	0.709	0.501	0.0006718	2		Fc-gamma receptor signaling pathway involved in phagocytosis (GO:0038096)	0.361425	ACTR3;ARPC2;ELMO1;ACTB;ACTG1
Atp2b1	0.442962	0.628	0.391	0.000704745	2		negative regulation of supramolecular fiber organization (GO:1902904)	0.361425	MYADM;PFN1;MAPRE1
Ctsk	0.661754	0.657	0.46	0.000705336	2		glycosphingolipid metabolic process (GO:0006687)	0.361425	CTSA;HEXA;PSAP
Psap	0.479057	0.779	0.644	0.000791443	2		negative regulation of protein phosphorylation (GO:0001933)	0.364389	CAV1;DNAJC10;DAG1;MYADM;FAM129A;CALM1
Atp6v0b	0.487546	0.378	0.197	0.000826493	2		Fc-gamma receptor signaling pathway (GO:0038094)	0.366874	ACTR3;ARPC2;ELMO1;ACTB;ACTG1
Procr	0.389705	0.448	0.246	0.000848944	2		positive regulation of intracellular signal transduction (GO:1902533)	0.367026	SEMA5A;APP;PLK2;CAV1;S100A13;SHISA5;S100A12;UBE2V1;ATP2C1;RHOA;SASH1;HBEGF
Clic4	0.437037	0.814	0.618	0.000910996	2		negative regulation of cellular response to growth factor stimulus (GO:0090288)	0.371176	PTPN1;FAM129B;HIPK2
Gns	0.38875	0.471	0.253	0.000946084	2		Fc receptor mediated stimulatory signaling pathway (GO:0002431)	0.371552	ACTR3;ARPC2;ELMO1;ACTB;ACTG1
H2-K1	0.614737	0.727	0.487	0.00100001	2		skin development (GO:0043588)	0.371879	CLIC4;ANXA1;ADAM9;ITGA6
Elk4	0.469081	0.512	0.303	0.00102166	2		respiratory electron transport chain (GO:0022904)	0.371879	COX8A;NDUFA13;COX5B;NDUFV2
Sema3e	0.719909	0.366	0.191	0.00107446	2		cellular protein metabolic process (GO:0044267)	0.371879	PSENEN;APP;NCSTN;SDC2;FN1;SHISA5;SPARCL1;ADAM10;CPE;CP;ITM2B;KTN1
Lmo4	0.422411	0.343	0.168	0.00119912	2		positive regulation of microtubule polymerization (GO:0031116)	0.371879	SLAIN2;MAPRE1
Myo5a	0.430606	0.442	0.242	0.00127546	2		cellular lipid catabolic process (GO:0044242)	0.371879	ENPP2;CYP1B1
Ube2v1	0.41117	0.297	0.142	0.00183829	2		negative regulation of cytoskeleton organization (GO:0051494)	0.371879	MYADM;PFN1
Camk1	0.460874	0.326	0.166	0.00184979	2		response to glucocorticoid (GO:0051384)	0.371879	ANXA1;ADAM9
Bag1	0.474961	0.547	0.346	0.00203905	2		camera-type eye development (GO:0043010)	0.371879	ALDH1A3;CYP1B1
Ktn1	0.431758	0.384	0.199	0.00235695	2		regulation of epidermal growth factor-activated receptor activity (GO:0007176)	0.371879	APP;GPRC5A
Emilin2	0.347383	0.5	0.279	0.00273055	2		positive regulation of microtubule polymerization or depolymerization (GO:0031112)	0.371879	SLAIN2;MAPRE1
Abhd2	0.461344	0.372	0.197	0.00298165	2		negative regulation of endothelial cell apoptotic process (GO:2000352)	0.371879	SEMA5A;SERPINE1
Hspb8	0.450399	0.715	0.498	0.00312632	2		positive regulation of dephosphorylation (GO:0035306)	0.371879	PPP2R5A;CALM1
2510009E07Rik	0.445995	0.349	0.177	0.00320494	2		actin nucleation (GO:0045010)	0.371879	ACTR3;ARPC2
Ndufa13	0.410374	0.483	0.27	0.00339874	2		receptor metabolic process (GO:0043112)	0.38143	RAB31;CALCRL;CAV1
Nap1l1	0.475987	0.669	0.487	0.00343125	2		positive regulation of cell morphogenesis involved in differentiation (GO:0010770)	0.38143	CUX1;MYADM;RHOA
Qk	0.491357	0.634	0.461	0.00345708	2		regulation of signal transduction (GO:0009966)	0.38143	SEMA5A;SCARB2;APP;RGS5;PTPN1;LIFR;SASH1
Rap1b	0.446149	0.843	0.646	0.00381405	2		positive regulation of Wnt signaling pathway (GO:0030177)	0.38143	PSMD8;CAV1;RSPO2;ATP6V0C;SOX4
Cdon	0.421006	0.843	0.683	0.00418001	2		inorganic cation transmembrane transport (GO:0098662)	0.38143	COX8A;ATP6V0B;ATP2C1;ATP6V0C;SCN1B
Mapre1	0.43987	0.622	0.408	0.00429789	2		regulation of centrosome duplication (GO:0010824)	0.38143	PLK2;CHMP5
Chmp5	0.39794	0.331	0.166	0.00432908	2		organophosphate ester transport (GO:0015748)	0.38143	SCP2;NPC2
Capns1	0.388639	0.733	0.533	0.00432922	2		peptide catabolic process (GO:0043171)	0.38143	CPQ;TPP1
[truncated: 1,522 more rows]
